# Supplementary material for: Three new species (Coniochaetales, Eremomycetales, Spiromycetales) isolated from rhizosphere soil of tea plant (Camellia sinensis) in Guizhou, China
Source: MycoKeys. 2026 Jun 10;134:1–25. doi: 10.3897/mycokeys.134.186271 (PMC13276500; doi:10.3897/mycokeys.134.186271)
Supplement: XML Treatment for Spiromycetaceae [file mycokeys.134.186271-treatment1.xml]

<!DOCTYPE tp:taxon-treatment
  PUBLIC "-//TaxonX//DTD Taxonomic Treatment Publishing DTD v0 20100105//EN" "tax-treatment-NSO.dtd">
<tp:taxon-treatment xmlns:tp="http://www.plazi.org/taxpub"><tp:treatment-meta><kwd-group><label>Taxon classification</label><kwd>
                  <named-content content-type="kingdom">Fungi</named-content>
                </kwd><kwd>
                  <named-content content-type="order">Kickxellales</named-content>
                </kwd><kwd>
                  <named-content content-type="family">Spiromycetaceae</named-content>
                </kwd></kwd-group><mixed-citation publication-type="journal"><person-group><name><surname>Wang</surname><given-names>Hai-Yan</given-names></name><name><surname>Qu</surname><given-names>Hong-Qin</given-names></name><name><surname>Zhao</surname><given-names>Yu-Feng</given-names></name><name><surname>Song</surname><given-names>Ke-Yun</given-names></name><name><surname>Zhang</surname><given-names>Hai-Long</given-names></name><name><surname>Wang</surname><given-names>Yan-Ling</given-names></name><name><surname>Dong</surname><given-names>Chun-Bo</given-names></name><name><surname>Zhang</surname><given-names>Yan-Wei</given-names></name><name><surname>Chen</surname><given-names>Wan-Hao</given-names></name><name><surname>Han</surname><given-names>Yan-Feng</given-names></name></person-group><article-title>Three new species (<italic><tp:taxon-name><tp:taxon-name-part taxon-name-part-type="order" reg="Coniochaetales">Coniochaetales</tp:taxon-name-part></tp:taxon-name></italic>, <italic><tp:taxon-name><tp:taxon-name-part taxon-name-part-type="order" reg="Eremomycetales">Eremomycetales</tp:taxon-name-part></tp:taxon-name></italic>, <italic><tp:taxon-name><tp:taxon-name-part taxon-name-part-type="order" reg="Spiromycetales">Spiromycetales</tp:taxon-name-part></tp:taxon-name></italic>) isolated from rhizosphere soil of tea plant (<italic><tp:taxon-name><tp:taxon-name-part taxon-name-part-type="genus" reg="Camellia">Camellia</tp:taxon-name-part> <tp:taxon-name-part taxon-name-part-type="species" reg="sinensis">sinensis</tp:taxon-name-part></tp:taxon-name></italic>) in Guizhou, China</article-title><source>MycoKeys</source><day>10</day><month>06</month><year>2026</year><volume>134</volume><fpage>1</fpage><lpage>25</lpage><pub-id pub-id-type="doi">10.3897/mycokeys.134.186271</pub-id></mixed-citation></tp:treatment-meta><tp:nomenclature><tp:taxon-name><object-id xmlns:xlink="http://www.w3.org/1999/xlink" content-type="arpha" xlink:type="simple">BF8DFEBC-AFBB-5E6A-919D-EB7C154122B0</object-id>
                        		<tp:taxon-name-part taxon-name-part-type="family" reg="Spiromycetaceae">Spiromycetaceae</tp:taxon-name-part>
                        	</tp:taxon-name><tp:taxon-authority>Doweld</tp:taxon-authority></tp:nomenclature><tp:treatment-sec sec-type="Notes"><title>Notes.</title><p><xref ref-type="bibr" rid="B12">Doweld (2014)</xref> established <italic><tp:taxon-name><tp:taxon-name-part taxon-name-part-type="order" reg="Spiromycetales">Spiromycetales</tp:taxon-name-part></tp:taxon-name></italic> Doweld to accommodate a new family, <italic><tp:taxon-name><tp:taxon-name-part taxon-name-part-type="family" reg="Spiromycetaceae">Spiromycetaceae</tp:taxon-name-part></tp:taxon-name></italic> Doweld, and designated <italic><tp:taxon-name><tp:taxon-name-part taxon-name-part-type="genus" reg="Spiromyces">Spiromyces</tp:taxon-name-part></tp:taxon-name></italic> R.K. Benj. as the type genus. Species of <italic><tp:taxon-name><tp:taxon-name-part taxon-name-part-type="family" reg="Spiromycetaceae">Spiromycetaceae</tp:taxon-name-part></tp:taxon-name></italic> are characterized by sessile or stalked sporocladia, and sporocladia produce several pedicellate merosporangia by budding (<xref ref-type="bibr" rid="B12">Doweld 2014</xref>). Recently, only two genera have been listed in this family, comprising <italic><tp:taxon-name><tp:taxon-name-part taxon-name-part-type="genus" reg="Mycoemilia">Mycoëmilia</tp:taxon-name-part></tp:taxon-name></italic> Kurihara, Degawa &amp; Tokum. and <italic><tp:taxon-name><tp:taxon-name-part taxon-name-part-type="genus" reg="Spiromyces">Spiromyces</tp:taxon-name-part></tp:taxon-name></italic> R.K. Benj. (the type genus) (<xref ref-type="bibr" rid="B38">Ri and Degawa 2025</xref>). <italic><tp:taxon-name><tp:taxon-name-part taxon-name-part-type="genus" reg="Mycoemilia">Mycoëmilia</tp:taxon-name-part></tp:taxon-name></italic> was introduced by <xref ref-type="bibr" rid="B28">Kurihara et al. (2004)</xref> and was initially accommodated in <italic><tp:taxon-name><tp:taxon-name-part taxon-name-part-type="order" reg="Kickxellales">Kickxellales</tp:taxon-name-part></tp:taxon-name></italic> based on morphology, with the type species <italic><tp:taxon-name><tp:taxon-name-part taxon-name-part-type="genus" reg="Mycoemilia">Mycoëmilia</tp:taxon-name-part> <tp:taxon-name-part taxon-name-part-type="species" reg="scoparia">scoparia</tp:taxon-name-part></tp:taxon-name></italic> Kurihara, Degawa &amp; Tokum. Later, based on <abbrev xmlns:xlink="http://www.w3.org/1999/xlink" xlink:title="28S nrRNA locus" xlink:type="simple">LSU</abbrev> and <abbrev xmlns:xlink="http://www.w3.org/1999/xlink" xlink:title="18S small subunit nuclear rRNA gene" xlink:type="simple">SSU</abbrev> sequence analysis, <xref ref-type="bibr" rid="B7">Chuang et al. (2017)</xref> revealed that members of <italic><tp:taxon-name><tp:taxon-name-part taxon-name-part-type="genus" reg="Mycoemilia">Mycoëmilia</tp:taxon-name-part></tp:taxon-name></italic> and <italic><tp:taxon-name><tp:taxon-name-part taxon-name-part-type="genus" reg="Spiromyces">Spiromyces</tp:taxon-name-part></tp:taxon-name></italic> formed a sister clade in the phylogenetic tree. Subsequently, <xref ref-type="bibr" rid="B37">Reynolds et al. (2023)</xref> found that <italic><tp:taxon-name><tp:taxon-name-part taxon-name-part-type="genus" reg="Mycoemilia">Mycoëmilia</tp:taxon-name-part></tp:taxon-name></italic> and <italic><tp:taxon-name><tp:taxon-name-part taxon-name-part-type="genus" reg="Spiromyces">Spiromyces</tp:taxon-name-part></tp:taxon-name></italic> were placed in a clade of <italic><tp:taxon-name><tp:taxon-name-part taxon-name-part-type="order" reg="Spiromycetales">Spiromycetales</tp:taxon-name-part></tp:taxon-name></italic>, excluding <italic><tp:taxon-name><tp:taxon-name-part taxon-name-part-type="order" reg="Kickxellales">Kickxellales</tp:taxon-name-part></tp:taxon-name></italic>, by multi-gene phylogenetic analysis. Hence, these two genera are accepted in <italic><tp:taxon-name><tp:taxon-name-part taxon-name-part-type="family" reg="Spiromycetaceae">Spiromycetaceae</tp:taxon-name-part></tp:taxon-name></italic>, <italic><tp:taxon-name><tp:taxon-name-part taxon-name-part-type="order" reg="Spiromycetales">Spiromycetales</tp:taxon-name-part></tp:taxon-name></italic>. Species of <italic><tp:taxon-name><tp:taxon-name-part taxon-name-part-type="family" reg="Spiromycetaceae">Spiromycetaceae</tp:taxon-name-part></tp:taxon-name> (<tp:taxon-name><tp:taxon-name-part taxon-name-part-type="order" reg="Spiromycetales">Spiromycetales</tp:taxon-name-part></tp:taxon-name>)</italic> are commonly known as <italic><tp:taxon-name><tp:taxon-name-part taxon-name-part-type="genus" reg="Mycoemilia">M.</tp:taxon-name-part> <tp:taxon-name-part taxon-name-part-type="species" reg="scoparia">scoparia</tp:taxon-name-part></tp:taxon-name></italic>, <italic><tp:taxon-name><tp:taxon-name-part taxon-name-part-type="genus" reg="Spiromyces">S.</tp:taxon-name-part> <tp:taxon-name-part taxon-name-part-type="species" reg="minutus">minutus</tp:taxon-name-part></tp:taxon-name></italic>, and <italic><tp:taxon-name><tp:taxon-name-part taxon-name-part-type="genus" reg="Spiromyces">S.</tp:taxon-name-part> <tp:taxon-name-part taxon-name-part-type="species" reg="aspiralis">aspiralis</tp:taxon-name-part></tp:taxon-name></italic>.</p></tp:treatment-sec><ref-list><ref id="B12"><mixed-citation xmlns:xlink="http://www.w3.org/1999/xlink" xlink:type="simple">Doweld AB (2014) Nomenclatural novelties. Index Fungorum 80: 1–1.</mixed-citation></ref><ref id="B38"><mixed-citation xmlns:xlink="http://www.w3.org/1999/xlink" xlink:type="simple">Ri T, Degawa Y (2025) <italic><tp:taxon-name><tp:taxon-name-part taxon-name-part-type="genus">Unguispora</tp:taxon-name-part> <tp:taxon-name-part taxon-name-part-type="species">grylli</tp:taxon-name-part></tp:taxon-name></italic>, a new species of amphibious fungi associated with crickets (<italic><tp:taxon-name><tp:taxon-name-part taxon-name-part-type="family">Gryllidae</tp:taxon-name-part></tp:taxon-name></italic>), transforms attachment structures of sporangiola in the host gut. Mycoscience 66(3): 162–170. <ext-link xlink:href="10.47371/mycosci.2025.01.001" ext-link-type="doi" xlink:type="simple">https://doi.org/10.47371/mycosci.2025.01.001</ext-link></mixed-citation></ref><ref id="B28"><mixed-citation xmlns:xlink="http://www.w3.org/1999/xlink" xlink:type="simple">Kurihara Y, Degawa Y, Tokumasu S (2004) Two novel kickxellalean fungi, <italic><tp:taxon-name><tp:taxon-name-part taxon-name-part-type="genus">Mycoëmilia</tp:taxon-name-part> <tp:taxon-name-part taxon-name-part-type="species">scoparia</tp:taxon-name-part></tp:taxon-name></italic> gen. sp. nov. and <italic><tp:taxon-name><tp:taxon-name-part taxon-name-part-type="genus">Ramicandelaber</tp:taxon-name-part> <tp:taxon-name-part taxon-name-part-type="species">brevisporus</tp:taxon-name-part></tp:taxon-name></italic> sp. nov. Mycological Research 108(10): 1143–52. <ext-link xlink:href="10.1017/S0953756204000930" ext-link-type="doi" xlink:type="simple">https://doi.org/10.1017/S0953756204000930</ext-link></mixed-citation></ref><ref id="B7"><mixed-citation xmlns:xlink="http://www.w3.org/1999/xlink" xlink:type="simple">Chuang SC, Ho HM, Reynolds N, Smith ME, Benny GL, Chien CY, Tsai JL (2017) Preliminary phylogeny of <italic>Coemansia (<tp:taxon-name><tp:taxon-name-part taxon-name-part-type="order">Kickxellales</tp:taxon-name-part></tp:taxon-name>)</italic>, with descriptions of four new species from Taiwan. Mycologia 109(5): 815–31. <ext-link xlink:href="10.1080/00275514.2017.1401892" ext-link-type="doi" xlink:type="simple">https://doi.org/10.1080/00275514.2017.1401892</ext-link></mixed-citation></ref><ref id="B37"><mixed-citation xmlns:xlink="http://www.w3.org/1999/xlink" xlink:type="simple">Reynolds NK, Stajich JE, Benny GL, Barry K, Mondo S, LaButti K, Lipzen A, Daum C, Grigoriev IV, Ho HM, Crous PW (2023) Mycoparasites, gut dwellers, and saprotrophs: phylogenomic reconstructions and comparative analyses of <italic><tp:taxon-name><tp:taxon-name-part taxon-name-part-type="subphylum">Kickxellomycotina</tp:taxon-name-part></tp:taxon-name></italic> fungi. Genome Biology and Evolution 15(1): evac185. <ext-link xlink:href="10.1093/gbe/evac185" ext-link-type="doi" xlink:type="simple">https://doi.org/10.1093/gbe/evac185</ext-link></mixed-citation></ref></ref-list></tp:taxon-treatment>
