# Supplementary material for: Three new species (Coniochaetales, Eremomycetales, Spiromycetales) isolated from rhizosphere soil of tea plant (Camellia sinensis) in Guizhou, China
Source: MycoKeys. 2026 Jun 10;134:1–25. doi: 10.3897/mycokeys.134.186271 (PMC13276500; doi:10.3897/mycokeys.134.186271)
Supplement: XML Treatment for Spiromyces [file mycokeys.134.186271-treatment2.xml]

<!DOCTYPE tp:taxon-treatment
  PUBLIC "-//TaxonX//DTD Taxonomic Treatment Publishing DTD v0 20100105//EN" "tax-treatment-NSO.dtd">
<tp:taxon-treatment xmlns:tp="http://www.plazi.org/taxpub"><tp:treatment-meta><kwd-group><label>Taxon classification</label><kwd>
                  <named-content content-type="kingdom">Fungi</named-content>
                </kwd><kwd>
                  <named-content content-type="order">Kickxellales</named-content>
                </kwd><kwd>
                  <named-content content-type="family">Kickxellaceae</named-content>
                </kwd></kwd-group><mixed-citation publication-type="journal"><person-group><name><surname>Wang</surname><given-names>Hai-Yan</given-names></name><name><surname>Qu</surname><given-names>Hong-Qin</given-names></name><name><surname>Zhao</surname><given-names>Yu-Feng</given-names></name><name><surname>Song</surname><given-names>Ke-Yun</given-names></name><name><surname>Zhang</surname><given-names>Hai-Long</given-names></name><name><surname>Wang</surname><given-names>Yan-Ling</given-names></name><name><surname>Dong</surname><given-names>Chun-Bo</given-names></name><name><surname>Zhang</surname><given-names>Yan-Wei</given-names></name><name><surname>Chen</surname><given-names>Wan-Hao</given-names></name><name><surname>Han</surname><given-names>Yan-Feng</given-names></name></person-group><article-title>Three new species (<italic><tp:taxon-name><tp:taxon-name-part taxon-name-part-type="order" reg="Coniochaetales">Coniochaetales</tp:taxon-name-part></tp:taxon-name></italic>, <italic><tp:taxon-name><tp:taxon-name-part taxon-name-part-type="order" reg="Eremomycetales">Eremomycetales</tp:taxon-name-part></tp:taxon-name></italic>, <italic><tp:taxon-name><tp:taxon-name-part taxon-name-part-type="order" reg="Spiromycetales">Spiromycetales</tp:taxon-name-part></tp:taxon-name></italic>) isolated from rhizosphere soil of tea plant (<italic><tp:taxon-name><tp:taxon-name-part taxon-name-part-type="genus" reg="Camellia">Camellia</tp:taxon-name-part> <tp:taxon-name-part taxon-name-part-type="species" reg="sinensis">sinensis</tp:taxon-name-part></tp:taxon-name></italic>) in Guizhou, China</article-title><source>MycoKeys</source><day>10</day><month>06</month><year>2026</year><volume>134</volume><fpage>1</fpage><lpage>25</lpage><pub-id pub-id-type="doi">10.3897/mycokeys.134.186271</pub-id></mixed-citation></tp:treatment-meta><tp:nomenclature><tp:taxon-name><object-id xmlns:xlink="http://www.w3.org/1999/xlink" content-type="arpha" xlink:type="simple">BA9BCABE-1AA8-5848-92B5-C8025FF2E8D1</object-id>
                        		<tp:taxon-name-part taxon-name-part-type="genus" reg="Spiromyces">Spiromyces</tp:taxon-name-part>
                        	</tp:taxon-name><tp:taxon-authority>R.K. Benj.</tp:taxon-authority></tp:nomenclature><tp:treatment-sec sec-type="Notes"><title>Notes.</title><p>Based on morphological characteristics, <italic><tp:taxon-name><tp:taxon-name-part taxon-name-part-type="genus" reg="Spiromyces">Spiromyces</tp:taxon-name-part></tp:taxon-name></italic> was proposed by <xref ref-type="bibr" rid="B2">Benjamin (1963)</xref> with <italic><tp:taxon-name><tp:taxon-name-part taxon-name-part-type="genus" reg="Spiromyces">Spiromyces</tp:taxon-name-part> <tp:taxon-name-part taxon-name-part-type="species" reg="minutus">minutus</tp:taxon-name-part></tp:taxon-name></italic> R.K. Benj. as the type species and was initially accommodated in <italic><tp:taxon-name><tp:taxon-name-part taxon-name-part-type="family" reg="Kickxellaceae">Kickxellaceae</tp:taxon-name-part></tp:taxon-name> (<tp:taxon-name><tp:taxon-name-part taxon-name-part-type="order" reg="Kickxellales">Kickxellales</tp:taxon-name-part></tp:taxon-name>)</italic>. Subsequently, <xref ref-type="bibr" rid="B34">O’Donnell et al. (1998)</xref> demonstrated that <italic><tp:taxon-name><tp:taxon-name-part taxon-name-part-type="genus" reg="Spiromyces">S.</tp:taxon-name-part> <tp:taxon-name-part taxon-name-part-type="species" reg="aspiralis">aspiralis</tp:taxon-name-part></tp:taxon-name></italic> Benny &amp; R.K. Benj. and <italic><tp:taxon-name><tp:taxon-name-part taxon-name-part-type="genus" reg="Spiromyces">S.</tp:taxon-name-part> <tp:taxon-name-part taxon-name-part-type="species" reg="minutus">minutus</tp:taxon-name-part></tp:taxon-name></italic> formed a distinct clade, which was separated from other members of <italic><tp:taxon-name><tp:taxon-name-part taxon-name-part-type="order" reg="Kickxellales">Kickxellales</tp:taxon-name-part></tp:taxon-name></italic> in the phylogenetic tree of the 18S rDNA sequence analysis. Species of <italic><tp:taxon-name><tp:taxon-name-part taxon-name-part-type="genus" reg="Spiromyces">Spiromyces</tp:taxon-name-part></tp:taxon-name></italic> are characterized by erect or ascending sporophores, sessile or stalked sporocladia producing several pedicellate merosporangia by budding, and globose to slightly ovoid merosporangia. Members of <italic><tp:taxon-name><tp:taxon-name-part taxon-name-part-type="genus" reg="Spiromyces">Spiromyces</tp:taxon-name-part></tp:taxon-name></italic> were collected multiple times on mouse dung in Japan, Pakistan, and southern California (<xref ref-type="bibr" rid="B34">O’Donnell et al. 1998</xref>).</p></tp:treatment-sec><ref-list><ref id="B2"><mixed-citation xmlns:xlink="http://www.w3.org/1999/xlink" xlink:type="simple">Benjamin RK (1963) Addenda to “The merosporangiferous <italic><tp:taxon-name><tp:taxon-name-part taxon-name-part-type="order">Mucorales</tp:taxon-name-part></tp:taxon-name></italic>” II. Aliso 5: 273–288. <ext-link xlink:href="10.5642/aliso.19630503.07" ext-link-type="doi" xlink:type="simple">https://doi.org/10.5642/aliso.19630503.07</ext-link></mixed-citation></ref><ref id="B34"><mixed-citation xmlns:xlink="http://www.w3.org/1999/xlink" xlink:type="simple">O’Donnell K, Cigelnik E, Benny GL (1998) Phylogenetic relationships among the <italic><tp:taxon-name><tp:taxon-name-part taxon-name-part-type="order">Harpellales</tp:taxon-name-part></tp:taxon-name></italic> and <italic><tp:taxon-name><tp:taxon-name-part taxon-name-part-type="order">Kickxellales</tp:taxon-name-part></tp:taxon-name></italic>. Mycologia 90(4): 624–39. <ext-link xlink:href="10.1080/00275514.1998.12026952" ext-link-type="doi" xlink:type="simple">https://doi.org/10.1080/00275514.1998.12026952</ext-link></mixed-citation></ref></ref-list></tp:taxon-treatment>
