# Supplementary material for: Three new species (Coniochaetales, Eremomycetales, Spiromycetales) isolated from rhizosphere soil of tea plant (Camellia sinensis) in Guizhou, China
Source: MycoKeys. 2026 Jun 10;134:1–25. doi: 10.3897/mycokeys.134.186271 (PMC13276500; doi:10.3897/mycokeys.134.186271)
Supplement: XML Treatment for Spiromyces sinensis [file mycokeys.134.186271-treatment3.xml]

<!DOCTYPE tp:taxon-treatment
  PUBLIC "-//TaxonX//DTD Taxonomic Treatment Publishing DTD v0 20100105//EN" "tax-treatment-NSO.dtd">
<tp:taxon-treatment xmlns:tp="http://www.plazi.org/taxpub"><tp:treatment-meta><kwd-group><label>Taxon classification</label><kwd>
                  <named-content content-type="kingdom">Fungi</named-content>
                </kwd><kwd>
                  <named-content content-type="order">Kickxellales</named-content>
                </kwd><kwd>
                  <named-content content-type="family">Kickxellaceae</named-content>
                </kwd></kwd-group><mixed-citation publication-type="journal"><person-group><name><surname>Wang</surname><given-names>Hai-Yan</given-names></name><name><surname>Qu</surname><given-names>Hong-Qin</given-names></name><name><surname>Zhao</surname><given-names>Yu-Feng</given-names></name><name><surname>Song</surname><given-names>Ke-Yun</given-names></name><name><surname>Zhang</surname><given-names>Hai-Long</given-names></name><name><surname>Wang</surname><given-names>Yan-Ling</given-names></name><name><surname>Dong</surname><given-names>Chun-Bo</given-names></name><name><surname>Zhang</surname><given-names>Yan-Wei</given-names></name><name><surname>Chen</surname><given-names>Wan-Hao</given-names></name><name><surname>Han</surname><given-names>Yan-Feng</given-names></name></person-group><article-title>Three new species (<italic><tp:taxon-name><tp:taxon-name-part taxon-name-part-type="order" reg="Coniochaetales">Coniochaetales</tp:taxon-name-part></tp:taxon-name></italic>, <italic><tp:taxon-name><tp:taxon-name-part taxon-name-part-type="order" reg="Eremomycetales">Eremomycetales</tp:taxon-name-part></tp:taxon-name></italic>, <italic><tp:taxon-name><tp:taxon-name-part taxon-name-part-type="order" reg="Spiromycetales">Spiromycetales</tp:taxon-name-part></tp:taxon-name></italic>) isolated from rhizosphere soil of tea plant (<italic><tp:taxon-name><tp:taxon-name-part taxon-name-part-type="genus" reg="Camellia">Camellia</tp:taxon-name-part> <tp:taxon-name-part taxon-name-part-type="species" reg="sinensis">sinensis</tp:taxon-name-part></tp:taxon-name></italic>) in Guizhou, China</article-title><source>MycoKeys</source><day>10</day><month>06</month><year>2026</year><volume>134</volume><fpage>1</fpage><lpage>25</lpage><pub-id pub-id-type="doi">10.3897/mycokeys.134.186271</pub-id></mixed-citation></tp:treatment-meta><tp:nomenclature><tp:taxon-name><object-id xmlns:xlink="http://www.w3.org/1999/xlink" content-type="arpha" xlink:type="simple">B2269A53-14B6-561D-90FB-41B453D0382D</object-id>
                        		<tp:taxon-name-part taxon-name-part-type="genus" reg="Spiromyces">Spiromyces</tp:taxon-name-part> <tp:taxon-name-part taxon-name-part-type="species" reg="sinensis">sinensis</tp:taxon-name-part>
                        	
                        		<object-id xmlns:xlink="http://www.w3.org/1999/xlink" content-type="mycobank" xlink:type="simple">862137</object-id>
                        	</tp:taxon-name><tp:taxon-authority>H.Y. Wang &amp; Y.F. Han</tp:taxon-authority><tp:taxon-status xmlns:xlink="http://www.w3.org/1999/xlink" xlink:type="simple">sp. nov.</tp:taxon-status><xref ref-type="fig" rid="F4">Fig. 4</xref></tp:nomenclature><tp:treatment-sec sec-type="Etymology"><title>Etymology.</title><p>Referring to China where the species was isolated.</p></tp:treatment-sec><tp:treatment-sec sec-type="Type"><title>Type.</title><p>China • Guizhou Province, Tongren City, tea garden (<named-content xmlns:xlink="http://www.w3.org/1999/xlink" content-type="dwc:verbatimCoordinates" xlink:type="simple">28°2'7"N, 108°59'58"E</named-content>), rhizosphere soil of tea plant, April 2025, Haiyan Wang, ex-type culture <named-content xmlns:xlink="http://www.w3.org/1999/xlink" content-type="dwc:institutional_code" xlink:title="Guizhou Agricultural College" xlink:href="https://scientific-collections.gbif.org/institution/6a7167fe-8426-4897-b52d-dec9df8345dc" xlink:type="simple">GZUIFR</named-content> 25.271, dried holotype <named-content xmlns:xlink="http://www.w3.org/1999/xlink" content-type="dwc:institutional_code" xlink:title="Guizhou Agricultural College" xlink:href="https://scientific-collections.gbif.org/institution/6a7167fe-8426-4897-b52d-dec9df8345dc" xlink:type="simple">GZAC</named-content> 25.271.</p></tp:treatment-sec><tp:treatment-sec sec-type="Description"><title>Description.</title><p>Rhizosphere fungi associated with the tea plant. The fungus sporulated on <abbrev xmlns:xlink="http://www.w3.org/1999/xlink" xlink:title="potato dextrose agar" xlink:type="simple">PDA</abbrev> within 14 days of incubation at 25 °C. <bold><italic>Hyphae</italic></bold> hyaline, septate, 1.0–3.5 μm diam. <bold><italic>Sporophores</italic></bold> absent or erect, arising directly tips of hyphae. <bold><italic>Sporocladia</italic></bold> reduced to enlarged cells from the apex of hyphae, producing a membraneous remnant of the pedicel after spores falling off at maturity. <bold><italic>Spores</italic></bold> globose, abundant, rough-walled, hyaline, with pyramidal on the surface, 3.0–4.5 μm (av. 3.82 μm, <italic>n</italic> = 30), arising mostly directly from hyphae or a few from tips of hyphae enlarged cells, falling off at maturity. <bold><italic>Zygospores</italic></bold> unknown. <bold><italic>Chlamydospores</italic></bold> ovoid, abundant, thick-walled, 6.5–19.0 × 4.0–15.0 μm (av. 11.49 × 6.93 μm, <italic>n</italic> = 10).</p><fig id="F4" position="float" orientation="portrait"><object-id xmlns:xlink="http://www.w3.org/1999/xlink" content-type="doi" xlink:type="simple">10.3897/mycokeys.134.186271.figure4</object-id><object-id xmlns:xlink="http://www.w3.org/1999/xlink" content-type="arpha" xlink:type="simple">6E6F7280-05F6-5EF8-BBBE-95C0352084B7</object-id><label>Figure 4.</label><caption><p>Morphological characteristics of <italic><tp:taxon-name><tp:taxon-name-part taxon-name-part-type="genus" reg="Spiromyces">Spiromyces</tp:taxon-name-part> <tp:taxon-name-part taxon-name-part-type="species" reg="sinensis">sinensis</tp:taxon-name-part></tp:taxon-name></italic> (<named-content xmlns:xlink="http://www.w3.org/1999/xlink" content-type="dwc:institutional_code" xlink:title="Guizhou Agricultural College" xlink:href="https://scientific-collections.gbif.org/institution/6a7167fe-8426-4897-b52d-dec9df8345dc" xlink:type="simple">GZAC</named-content> 25.271, holotype). <bold>a–c</bold>. Front and reverse of colony on <abbrev xmlns:xlink="http://www.w3.org/1999/xlink" xlink:title="potato dextrose agar" xlink:type="simple">PDA</abbrev> (<bold>a</bold>), <abbrev xmlns:xlink="http://www.w3.org/1999/xlink" xlink:title="oatmeal agar" xlink:type="simple">OA</abbrev> (<bold>b</bold>), and <abbrev xmlns:xlink="http://www.w3.org/1999/xlink" xlink:title="malt extract agar" xlink:type="simple">MEA</abbrev> (<bold>c</bold>) after 14 d at 25 °C; <bold>d</bold>. Dense spores from hyphae; <bold>e–g</bold>. Young spores; <bold>h, i</bold>. Spores arising mostly directly from hyphae and from tips of hyphae; <bold>j</bold>. A remnant of the pedicel left behind after spore dehiscence; <bold>k</bold>. Mature spores; <bold>l, m</bold>. Young chlamydospores; <bold>n, o</bold>. Mature chlamydospores. Scale bars: 10 mm (<bold>a–c</bold>); 20 μm (<bold>d</bold>); 10 μm (<bold>e–o</bold>).</p></caption><graphic xmlns:xlink="http://www.w3.org/1999/xlink" xlink:href="mycokeys-134-001-g004.jpg" id="oo_1675593.jpg" position="float" orientation="portrait" xlink:type="simple"><uri content-type="original_file" xlink:type="simple">https://binary.pensoft.net/fig/1675593</uri></graphic></fig></tp:treatment-sec><tp:treatment-sec sec-type="Culture characteristics"><title>Culture characteristics.</title><p>Colony on <abbrev xmlns:xlink="http://www.w3.org/1999/xlink" xlink:title="potato dextrose agar" xlink:type="simple">PDA</abbrev>, after 14 days of incubation at 25 °C, reaching up to 20–25 mm diam., dense, villiform, margins entire, mycelia creamy white to gray, exudates and diffusible pigments absent, reverse, creamy white to gray, margin entire. Colony on <abbrev xmlns:xlink="http://www.w3.org/1999/xlink" xlink:title="malt extract agar" xlink:type="simple">MEA</abbrev>, reaching up to 10–15 mm diam., thick, fluffy, flocculence, margins entire, mycelia white, exudates and diffusible pigments absent, reverse, margins entire, white. Colony on <abbrev xmlns:xlink="http://www.w3.org/1999/xlink" xlink:title="oatmeal agar" xlink:type="simple">OA</abbrev>, reaching up to 10–15 mm diam., thin, fluffy, flocculence, margin partial, mycelia gray, exudates and diffusible pigments absent, reverse, gray, margin partial.</p></tp:treatment-sec><tp:treatment-sec sec-type="Additional specimens examined"><title>Additional specimens examined.</title><p>China • Guizhou Province, Tongren City, Tea Garden (<named-content xmlns:xlink="http://www.w3.org/1999/xlink" content-type="dwc:verbatimCoordinates" xlink:type="simple">28°2'7"N, 108°59'58"E</named-content>), rhizosphere soil of tea plant, April 2025, living cultures GZUIFR25.272; <italic>ibid</italic>., GZUIFR25.273.</p></tp:treatment-sec><tp:treatment-sec sec-type="Notes"><title>Notes.</title><p>BLASTn analysis with the <abbrev xmlns:xlink="http://www.w3.org/1999/xlink" xlink:title="internal transcribed spacers" xlink:type="simple">ITS</abbrev>, <abbrev xmlns:xlink="http://www.w3.org/1999/xlink" xlink:title="28S nrRNA locus" xlink:type="simple">LSU</abbrev>, and <abbrev xmlns:xlink="http://www.w3.org/1999/xlink" xlink:title="18S small subunit nuclear rRNA gene" xlink:type="simple">SSU</abbrev> sequences of <italic><tp:taxon-name><tp:taxon-name-part taxon-name-part-type="genus" reg="Spiromyces">Spiromyces</tp:taxon-name-part> <tp:taxon-name-part taxon-name-part-type="species" reg="sinensis">sinensis</tp:taxon-name-part></tp:taxon-name></italic> showed similarities to <italic><tp:taxon-name><tp:taxon-name-part taxon-name-part-type="genus" reg="Spiromyces">S.</tp:taxon-name-part> <tp:taxon-name-part taxon-name-part-type="species" reg="minutus">minutus</tp:taxon-name-part></tp:taxon-name></italic> of 95.92% with 28 gaps, 89.26% with 3 gaps, and 97.49% with 6 gaps, respectively. Phylogenetically, the three strains (<named-content xmlns:xlink="http://www.w3.org/1999/xlink" content-type="dwc:institutional_code" xlink:title="Guizhou Agricultural College" xlink:href="https://scientific-collections.gbif.org/institution/6a7167fe-8426-4897-b52d-dec9df8345dc" xlink:type="simple">GZUIFR</named-content> 25.271, <named-content xmlns:xlink="http://www.w3.org/1999/xlink" content-type="dwc:institutional_code" xlink:title="Guizhou Agricultural College" xlink:href="https://scientific-collections.gbif.org/institution/6a7167fe-8426-4897-b52d-dec9df8345dc" xlink:type="simple">GZUIFR</named-content> 25.272, and <named-content xmlns:xlink="http://www.w3.org/1999/xlink" content-type="dwc:institutional_code" xlink:title="Guizhou Agricultural College" xlink:href="https://scientific-collections.gbif.org/institution/6a7167fe-8426-4897-b52d-dec9df8345dc" xlink:type="simple">GZUIFR</named-content> 25.273) can apparently be distinguished from <italic><tp:taxon-name><tp:taxon-name-part taxon-name-part-type="genus" reg="Spiromyces">S.</tp:taxon-name-part> <tp:taxon-name-part taxon-name-part-type="species" reg="minutus">minutus</tp:taxon-name-part></tp:taxon-name></italic>, <italic><tp:taxon-name><tp:taxon-name-part taxon-name-part-type="genus" reg="Spiromyces">S.</tp:taxon-name-part> <tp:taxon-name-part taxon-name-part-type="species" reg="aspiralis">aspiralis</tp:taxon-name-part></tp:taxon-name></italic>, and <italic><tp:taxon-name><tp:taxon-name-part taxon-name-part-type="genus" reg="Mycoemilia">Mycoëmilia</tp:taxon-name-part> <tp:taxon-name-part taxon-name-part-type="species" reg="scoparia">scoparia</tp:taxon-name-part></tp:taxon-name></italic> in <italic><tp:taxon-name><tp:taxon-name-part taxon-name-part-type="family" reg="Spiromycetaceae">Spiromycetaceae</tp:taxon-name-part></tp:taxon-name> (<tp:taxon-name><tp:taxon-name-part taxon-name-part-type="order" reg="Spiromycetales">Spiromycetales</tp:taxon-name-part></tp:taxon-name>)</italic> and clustered in a single clade with a high support value (100% MLBS and 1.00 BYPP; Fig. <xref ref-type="fig" rid="F1">1</xref>). In the morphological characteristics, the three strains of <italic><tp:taxon-name><tp:taxon-name-part taxon-name-part-type="genus" reg="Spiromyces">S.</tp:taxon-name-part> <tp:taxon-name-part taxon-name-part-type="species" reg="sinensis">sinensis</tp:taxon-name-part></tp:taxon-name></italic> have globose spores with pyramidal projections on the surface, arising directly from hyphae or enlarged cells, and ovoid chlamydospores, without zygospores. <italic><tp:taxon-name><tp:taxon-name-part taxon-name-part-type="genus" reg="Spiromyces">Spiromyces</tp:taxon-name-part> <tp:taxon-name-part taxon-name-part-type="species" reg="sinensis">sinensis</tp:taxon-name-part></tp:taxon-name></italic> differed from <italic><tp:taxon-name><tp:taxon-name-part taxon-name-part-type="genus" reg="Spiromyces">S.</tp:taxon-name-part> <tp:taxon-name-part taxon-name-part-type="species" reg="minutus">minutus</tp:taxon-name-part></tp:taxon-name></italic> by producing ovoid and spinose mitospores, with globose zygospores, and without chlamydospores (<xref ref-type="bibr" rid="B2">Benjamin 1963</xref>; <xref ref-type="bibr" rid="B34">O’Donnell et al. 1998</xref>). <italic><tp:taxon-name><tp:taxon-name-part taxon-name-part-type="genus" reg="Spiromyces">Spiromyces</tp:taxon-name-part> <tp:taxon-name-part taxon-name-part-type="species" reg="sinensis">sinensis</tp:taxon-name-part></tp:taxon-name></italic> differed from <italic><tp:taxon-name><tp:taxon-name-part taxon-name-part-type="genus" reg="Spiromyces">S.</tp:taxon-name-part> <tp:taxon-name-part taxon-name-part-type="species" reg="aspiralis">aspiralis</tp:taxon-name-part></tp:taxon-name></italic> in its presence of subglobose and warted mitospores, and absence of chlamydospores and zygospores (<xref ref-type="bibr" rid="B34">O’Donnell et al. 1998</xref>). <italic><tp:taxon-name><tp:taxon-name-part taxon-name-part-type="genus" reg="Spiromyces">Spiromyces</tp:taxon-name-part> <tp:taxon-name-part taxon-name-part-type="species" reg="sinensis">sinensis</tp:taxon-name-part></tp:taxon-name></italic> can be distinguished from <italic><tp:taxon-name><tp:taxon-name-part taxon-name-part-type="genus" reg="Mycoemilia">Mycoëmilia</tp:taxon-name-part> <tp:taxon-name-part taxon-name-part-type="species" reg="scoparia">scoparia</tp:taxon-name-part></tp:taxon-name></italic> by its fusiform spores, spherical zygospores, and absence of chlamydospores (<xref ref-type="bibr" rid="B28">Kurihara et al. 2004</xref>). Therefore, <italic><tp:taxon-name><tp:taxon-name-part taxon-name-part-type="genus" reg="Spiromyces">S.</tp:taxon-name-part> <tp:taxon-name-part taxon-name-part-type="species" reg="sinensis">sinensis</tp:taxon-name-part></tp:taxon-name></italic> is introduced as a new species.</p></tp:treatment-sec><tp:treatment-sec><!--Section generated to contain objects referenced in tp:taxon-treatment.--><fig id="F1" position="float" orientation="portrait"><object-id xmlns:xlink="http://www.w3.org/1999/xlink" content-type="doi" xlink:type="simple">10.3897/mycokeys.134.186271.figure1</object-id><object-id xmlns:xlink="http://www.w3.org/1999/xlink" content-type="arpha" xlink:type="simple">4765B99B-42E5-5D38-9E1A-1395591A9486</object-id><label>Figure 1.</label><caption><p>Phylogenetic tree of <italic><tp:taxon-name><tp:taxon-name-part taxon-name-part-type="subphylum" reg="Kickxellomycotina">Kickxellomycotina</tp:taxon-name-part></tp:taxon-name></italic> constructed from <abbrev xmlns:xlink="http://www.w3.org/1999/xlink" xlink:title="maximum likelihood" xlink:type="simple">ML</abbrev> analyses of a combined <abbrev xmlns:xlink="http://www.w3.org/1999/xlink" xlink:title="internal transcribed spacers" xlink:type="simple">ITS</abbrev>, <abbrev xmlns:xlink="http://www.w3.org/1999/xlink" xlink:title="28S nrRNA locus" xlink:type="simple">LSU</abbrev>, and <abbrev xmlns:xlink="http://www.w3.org/1999/xlink" xlink:title="18S small subunit nuclear rRNA gene" xlink:type="simple">SSU</abbrev> sequence dataset. <abbrev xmlns:xlink="http://www.w3.org/1999/xlink" xlink:title="maximum likelihood" xlink:type="simple">ML</abbrev> bootstrap values ≥ 50% and <abbrev xmlns:xlink="http://www.w3.org/1999/xlink" xlink:title="Bayesian inference" xlink:type="simple">BI</abbrev> posterior probabilities ≥ 0.70 are given at the nodes (MLBS/BYPP). “–” indicates the absence of statistical support. The tree is rooted to <italic><tp:taxon-name><tp:taxon-name-part taxon-name-part-type="genus" reg="Piptocephalis">Piptocephalis</tp:taxon-name-part> <tp:taxon-name-part taxon-name-part-type="species" reg="corymbifera">corymbifera</tp:taxon-name-part></tp:taxon-name></italic> and <italic><tp:taxon-name><tp:taxon-name-part taxon-name-part-type="genus" reg="Rhopalomyces">Rhopalomyces</tp:taxon-name-part> <tp:taxon-name-part taxon-name-part-type="species" reg="elegans">elegans</tp:taxon-name-part></tp:taxon-name></italic>. Ex-type strains are indicated by “T” after the strain number, and the new species is indicated in blue bold.</p></caption><graphic xmlns:xlink="http://www.w3.org/1999/xlink" xlink:href="mycokeys-134-001-g001.jpg" id="oo_1675590.jpg" position="float" orientation="portrait" xlink:type="simple"><uri content-type="original_file" xlink:type="simple">https://binary.pensoft.net/fig/1675590</uri></graphic></fig></tp:treatment-sec><ref-list><ref id="B2"><mixed-citation xmlns:xlink="http://www.w3.org/1999/xlink" xlink:type="simple">Benjamin RK (1963) Addenda to “The merosporangiferous <italic><tp:taxon-name><tp:taxon-name-part taxon-name-part-type="order">Mucorales</tp:taxon-name-part></tp:taxon-name></italic>” II. Aliso 5: 273–288. <ext-link xlink:href="10.5642/aliso.19630503.07" ext-link-type="doi" xlink:type="simple">https://doi.org/10.5642/aliso.19630503.07</ext-link></mixed-citation></ref><ref id="B34"><mixed-citation xmlns:xlink="http://www.w3.org/1999/xlink" xlink:type="simple">O’Donnell K, Cigelnik E, Benny GL (1998) Phylogenetic relationships among the <italic><tp:taxon-name><tp:taxon-name-part taxon-name-part-type="order">Harpellales</tp:taxon-name-part></tp:taxon-name></italic> and <italic><tp:taxon-name><tp:taxon-name-part taxon-name-part-type="order">Kickxellales</tp:taxon-name-part></tp:taxon-name></italic>. Mycologia 90(4): 624–39. <ext-link xlink:href="10.1080/00275514.1998.12026952" ext-link-type="doi" xlink:type="simple">https://doi.org/10.1080/00275514.1998.12026952</ext-link></mixed-citation></ref><ref id="B28"><mixed-citation xmlns:xlink="http://www.w3.org/1999/xlink" xlink:type="simple">Kurihara Y, Degawa Y, Tokumasu S (2004) Two novel kickxellalean fungi, <italic><tp:taxon-name><tp:taxon-name-part taxon-name-part-type="genus">Mycoëmilia</tp:taxon-name-part> <tp:taxon-name-part taxon-name-part-type="species">scoparia</tp:taxon-name-part></tp:taxon-name></italic> gen. sp. nov. and <italic><tp:taxon-name><tp:taxon-name-part taxon-name-part-type="genus">Ramicandelaber</tp:taxon-name-part> <tp:taxon-name-part taxon-name-part-type="species">brevisporus</tp:taxon-name-part></tp:taxon-name></italic> sp. nov. Mycological Research 108(10): 1143–52. <ext-link xlink:href="10.1017/S0953756204000930" ext-link-type="doi" xlink:type="simple">https://doi.org/10.1017/S0953756204000930</ext-link></mixed-citation></ref></ref-list></tp:taxon-treatment>
