# Supplementary material for: Three new species (Coniochaetales, Eremomycetales, Spiromycetales) isolated from rhizosphere soil of tea plant (Camellia sinensis) in Guizhou, China
Source: MycoKeys. 2026 Jun 10;134:1–25. doi: 10.3897/mycokeys.134.186271 (PMC13276500; doi:10.3897/mycokeys.134.186271)
Supplement: XML Treatment for Coniochaetaceae [file mycokeys.134.186271-treatment4.xml]

<!DOCTYPE tp:taxon-treatment
  PUBLIC "-//TaxonX//DTD Taxonomic Treatment Publishing DTD v0 20100105//EN" "tax-treatment-NSO.dtd">
<tp:taxon-treatment xmlns:tp="http://www.plazi.org/taxpub"><tp:treatment-meta><kwd-group><label>Taxon classification</label><kwd>
                  <named-content content-type="kingdom">Fungi</named-content>
                </kwd><kwd>
                  <named-content content-type="order">Coniochaetales</named-content>
                </kwd><kwd>
                  <named-content content-type="family">Coniochaetaceae</named-content>
                </kwd></kwd-group><mixed-citation publication-type="journal"><person-group><name><surname>Wang</surname><given-names>Hai-Yan</given-names></name><name><surname>Qu</surname><given-names>Hong-Qin</given-names></name><name><surname>Zhao</surname><given-names>Yu-Feng</given-names></name><name><surname>Song</surname><given-names>Ke-Yun</given-names></name><name><surname>Zhang</surname><given-names>Hai-Long</given-names></name><name><surname>Wang</surname><given-names>Yan-Ling</given-names></name><name><surname>Dong</surname><given-names>Chun-Bo</given-names></name><name><surname>Zhang</surname><given-names>Yan-Wei</given-names></name><name><surname>Chen</surname><given-names>Wan-Hao</given-names></name><name><surname>Han</surname><given-names>Yan-Feng</given-names></name></person-group><article-title>Three new species (<italic><tp:taxon-name><tp:taxon-name-part taxon-name-part-type="order" reg="Coniochaetales">Coniochaetales</tp:taxon-name-part></tp:taxon-name></italic>, <italic><tp:taxon-name><tp:taxon-name-part taxon-name-part-type="order" reg="Eremomycetales">Eremomycetales</tp:taxon-name-part></tp:taxon-name></italic>, <italic><tp:taxon-name><tp:taxon-name-part taxon-name-part-type="order" reg="Spiromycetales">Spiromycetales</tp:taxon-name-part></tp:taxon-name></italic>) isolated from rhizosphere soil of tea plant (<italic><tp:taxon-name><tp:taxon-name-part taxon-name-part-type="genus" reg="Camellia">Camellia</tp:taxon-name-part> <tp:taxon-name-part taxon-name-part-type="species" reg="sinensis">sinensis</tp:taxon-name-part></tp:taxon-name></italic>) in Guizhou, China</article-title><source>MycoKeys</source><day>10</day><month>06</month><year>2026</year><volume>134</volume><fpage>1</fpage><lpage>25</lpage><pub-id pub-id-type="doi">10.3897/mycokeys.134.186271</pub-id></mixed-citation></tp:treatment-meta><tp:nomenclature><tp:taxon-name><object-id xmlns:xlink="http://www.w3.org/1999/xlink" content-type="arpha" xlink:type="simple">A7EAB67C-8095-50D0-AC63-F976776C00F4</object-id>
                        		<tp:taxon-name-part taxon-name-part-type="family" reg="Coniochaetaceae">Coniochaetaceae</tp:taxon-name-part>
                        	</tp:taxon-name><tp:taxon-authority>Malloch &amp; Cain</tp:taxon-authority></tp:nomenclature><tp:treatment-sec sec-type="Notes"><title>Notes.</title><p><italic><tp:taxon-name><tp:taxon-name-part taxon-name-part-type="family" reg="Coniochaetaceae">Coniochaetaceae</tp:taxon-name-part></tp:taxon-name></italic> Malloch &amp; Cain was proposed by <xref ref-type="bibr" rid="B31">Malloch and Cain (1971)</xref> to contain <italic><tp:taxon-name><tp:taxon-name-part taxon-name-part-type="genus" reg="Coniochaetidium">Coniochaetidium</tp:taxon-name-part></tp:taxon-name></italic> Malloch &amp; Cain and <italic><tp:taxon-name><tp:taxon-name-part taxon-name-part-type="genus" reg="Coniochaeta">Coniochaeta</tp:taxon-name-part></tp:taxon-name></italic> (Sacc.) Cooke, with <italic><tp:taxon-name><tp:taxon-name-part taxon-name-part-type="genus" reg="Coniochaeta">Coniochaeta</tp:taxon-name-part></tp:taxon-name></italic> as the type genus. The members of <italic><tp:taxon-name><tp:taxon-name-part taxon-name-part-type="genus" reg="Coniochaetidium">Coniochaetidium</tp:taxon-name-part></tp:taxon-name></italic> were mostly re-evaluated and transferred to the genus <italic><tp:taxon-name><tp:taxon-name-part taxon-name-part-type="genus" reg="Coniochaeta">Coniochaeta</tp:taxon-name-part></tp:taxon-name></italic>. Meanwhile, <italic><tp:taxon-name><tp:taxon-name-part taxon-name-part-type="genus" reg="Coniochaetidium">Coniochaetidium</tp:taxon-name-part></tp:taxon-name></italic> is regarded as a synonym of <italic><tp:taxon-name><tp:taxon-name-part taxon-name-part-type="genus" reg="Coniochaeta">Coniochaeta</tp:taxon-name-part></tp:taxon-name></italic> (<xref ref-type="bibr" rid="B16">García et al. 2006</xref>). Currently, two genera are accommodated in this family, <italic><tp:taxon-name><tp:taxon-name-part taxon-name-part-type="subtribe" reg="Barrina">Barrina</tp:taxon-name-part></tp:taxon-name></italic> A.W. Ramaley and <italic><tp:taxon-name><tp:taxon-name-part taxon-name-part-type="genus" reg="Coniochaeta">Coniochaeta</tp:taxon-name-part></tp:taxon-name></italic> (<xref ref-type="bibr" rid="B43">Silva et al. 2023</xref>). The genus <italic><tp:taxon-name><tp:taxon-name-part taxon-name-part-type="subtribe" reg="Barrina">Barrina</tp:taxon-name-part></tp:taxon-name></italic> was established with <italic><tp:taxon-name><tp:taxon-name-part taxon-name-part-type="genus" reg="Biconidium">B.</tp:taxon-name-part> <tp:taxon-name-part taxon-name-part-type="species" reg="polyspora">polyspora</tp:taxon-name-part></tp:taxon-name></italic> A.W. Ramaley as the type species (<xref ref-type="bibr" rid="B35">Ramaley 1997</xref>). Currently, the genus <italic><tp:taxon-name><tp:taxon-name-part taxon-name-part-type="subtribe" reg="Barrina">Barrina</tp:taxon-name-part></tp:taxon-name></italic> accommodates only this single species. The genus <italic><tp:taxon-name><tp:taxon-name-part taxon-name-part-type="genus" reg="Coniochaeta">Coniochaeta</tp:taxon-name-part></tp:taxon-name></italic> differed from the sexual morph of <italic><tp:taxon-name><tp:taxon-name-part taxon-name-part-type="subtribe" reg="Barrina">Barrina</tp:taxon-name-part></tp:taxon-name></italic> in having immersed ascomata, cylindrical to fusoid asci, and ellipsoid-fusoid ascospores (<xref ref-type="bibr" rid="B35">Ramaley 1997</xref>; <xref ref-type="bibr" rid="B43">Silva et al. 2023</xref>).</p></tp:treatment-sec><ref-list><ref id="B31"><mixed-citation xmlns:xlink="http://www.w3.org/1999/xlink" xlink:type="simple">Malloch D, Cain RF (1971) Four new genera of cleistothecial <italic><tp:taxon-name><tp:taxon-name-part taxon-name-part-type="class">Ascomycetes</tp:taxon-name-part></tp:taxon-name></italic> with hyaline ascospores. Canadian Journal of Botany 49(6): 847–854. <ext-link xlink:href="10.1139/b71-125" ext-link-type="doi" xlink:type="simple">https://doi.org/10.1139/b71-125</ext-link></mixed-citation></ref><ref id="B16"><mixed-citation xmlns:xlink="http://www.w3.org/1999/xlink" xlink:type="simple">García D, Stchigel AM, Cano J, Calduch M, Hawksworth DL (2006) Molecular phylogeny of <italic><tp:taxon-name><tp:taxon-name-part taxon-name-part-type="order">Coniochaetales</tp:taxon-name-part></tp:taxon-name></italic>. Mycological Research 110: 1271–1289. <ext-link xlink:href="10.1016/j.mycres.2006.07.007" ext-link-type="doi" xlink:type="simple">https://doi.org/10.1016/j.mycres.2006.07.007</ext-link></mixed-citation></ref><ref id="B43"><mixed-citation xmlns:xlink="http://www.w3.org/1999/xlink" xlink:type="simple">Silva RMF, Gonçalves CM, Oliveira TG, Oliveira RJ, Silva JM, Oliveira ML, Alves MV, Silva GA (2023) <italic><tp:taxon-name><tp:taxon-name-part taxon-name-part-type="genus">Coniochaeta</tp:taxon-name-part> <tp:taxon-name-part taxon-name-part-type="species">monsterae</tp:taxon-name-part></tp:taxon-name></italic>, sp. nov., (<italic><tp:taxon-name><tp:taxon-name-part taxon-name-part-type="family">Coniochaetaceae</tp:taxon-name-part></tp:taxon-name></italic>, <italic><tp:taxon-name><tp:taxon-name-part taxon-name-part-type="order">Coniochaetales</tp:taxon-name-part></tp:taxon-name></italic>): a new endophytic fungal species from Brazil. Sydowia 75: 283.</mixed-citation></ref><ref id="B35"><mixed-citation xmlns:xlink="http://www.w3.org/1999/xlink" xlink:type="simple">Ramaley AW (1997) <italic><tp:taxon-name><tp:taxon-name-part taxon-name-part-type="subtribe">Barrina</tp:taxon-name-part></tp:taxon-name></italic>, a new genus with polysporous asci. Mycologi 89(6): 962–966. <ext-link xlink:href="10.1080/00275514.1997.12026868" ext-link-type="doi" xlink:type="simple">https://doi.org/10.1080/00275514.1997.12026868</ext-link></mixed-citation></ref></ref-list></tp:taxon-treatment>
