# Supplementary material for: Three new species (Coniochaetales, Eremomycetales, Spiromycetales) isolated from rhizosphere soil of tea plant (Camellia sinensis) in Guizhou, China
Source: MycoKeys. 2026 Jun 10;134:1–25. doi: 10.3897/mycokeys.134.186271 (PMC13276500; doi:10.3897/mycokeys.134.186271)
Supplement: XML Treatment for Coniochaeta [file mycokeys.134.186271-treatment5.xml]

<!DOCTYPE tp:taxon-treatment
  PUBLIC "-//TaxonX//DTD Taxonomic Treatment Publishing DTD v0 20100105//EN" "tax-treatment-NSO.dtd">
<tp:taxon-treatment xmlns:tp="http://www.plazi.org/taxpub"><tp:treatment-meta><kwd-group><label>Taxon classification</label><kwd>
                  <named-content content-type="kingdom">Fungi</named-content>
                </kwd><kwd>
                  <named-content content-type="order">Coniochaetales</named-content>
                </kwd><kwd>
                  <named-content content-type="family">Coniochaetaceae</named-content>
                </kwd></kwd-group><mixed-citation publication-type="journal"><person-group><name><surname>Wang</surname><given-names>Hai-Yan</given-names></name><name><surname>Qu</surname><given-names>Hong-Qin</given-names></name><name><surname>Zhao</surname><given-names>Yu-Feng</given-names></name><name><surname>Song</surname><given-names>Ke-Yun</given-names></name><name><surname>Zhang</surname><given-names>Hai-Long</given-names></name><name><surname>Wang</surname><given-names>Yan-Ling</given-names></name><name><surname>Dong</surname><given-names>Chun-Bo</given-names></name><name><surname>Zhang</surname><given-names>Yan-Wei</given-names></name><name><surname>Chen</surname><given-names>Wan-Hao</given-names></name><name><surname>Han</surname><given-names>Yan-Feng</given-names></name></person-group><article-title>Three new species (<italic><tp:taxon-name><tp:taxon-name-part taxon-name-part-type="order" reg="Coniochaetales">Coniochaetales</tp:taxon-name-part></tp:taxon-name></italic>, <italic><tp:taxon-name><tp:taxon-name-part taxon-name-part-type="order" reg="Eremomycetales">Eremomycetales</tp:taxon-name-part></tp:taxon-name></italic>, <italic><tp:taxon-name><tp:taxon-name-part taxon-name-part-type="order" reg="Spiromycetales">Spiromycetales</tp:taxon-name-part></tp:taxon-name></italic>) isolated from rhizosphere soil of tea plant (<italic><tp:taxon-name><tp:taxon-name-part taxon-name-part-type="genus" reg="Camellia">Camellia</tp:taxon-name-part> <tp:taxon-name-part taxon-name-part-type="species" reg="sinensis">sinensis</tp:taxon-name-part></tp:taxon-name></italic>) in Guizhou, China</article-title><source>MycoKeys</source><day>10</day><month>06</month><year>2026</year><volume>134</volume><fpage>1</fpage><lpage>25</lpage><pub-id pub-id-type="doi">10.3897/mycokeys.134.186271</pub-id></mixed-citation></tp:treatment-meta><tp:nomenclature><tp:taxon-name><object-id xmlns:xlink="http://www.w3.org/1999/xlink" content-type="arpha" xlink:type="simple">201A9F2E-734D-5CBF-9E4E-C506745B20E5</object-id>
                        		<tp:taxon-name-part taxon-name-part-type="genus" reg="Coniochaeta">Coniochaeta</tp:taxon-name-part>
                        	</tp:taxon-name><tp:taxon-authority>(Sacc.) Cooke</tp:taxon-authority></tp:nomenclature><tp:treatment-sec sec-type="Notes."><title>Notes.</title><p>The genus <italic><tp:taxon-name><tp:taxon-name-part taxon-name-part-type="genus" reg="Coniochaeta">Coniochaeta</tp:taxon-name-part></tp:taxon-name></italic> was introduced based on <italic><tp:taxon-name><tp:taxon-name-part taxon-name-part-type="genus" reg="Coniochaeta">C.</tp:taxon-name-part> <tp:taxon-name-part taxon-name-part-type="species" reg="ligniaria">ligniaria</tp:taxon-name-part></tp:taxon-name></italic> (Grev.) Massee as the type species (<xref ref-type="bibr" rid="B16">García et al. 2006</xref>; <xref ref-type="bibr" rid="B43">Silva et al. 2023</xref>). The sexual morph of <italic><tp:taxon-name><tp:taxon-name-part taxon-name-part-type="genus" reg="Coniochaeta">Coniochaeta</tp:taxon-name-part></tp:taxon-name></italic> is characterized by superficial or semi-immersed ascomata, cylindrical, clavate, subglobose, or globose asci, and narrowly ellipsoid to fusoid, broadly ellipsoidal to globose ascospores (<xref ref-type="bibr" rid="B16">García et al. 2006</xref>; <xref ref-type="bibr" rid="B43">Silva et al. 2023</xref>). The asexual morph of <italic><tp:taxon-name><tp:taxon-name-part taxon-name-part-type="genus" reg="Coniochaeta">Coniochaeta</tp:taxon-name-part></tp:taxon-name></italic> is characterized by phialides with very short lateral necks, periclinal wall thickening, and flaring collarettes (<xref ref-type="bibr" rid="B15">Gams 2000</xref>; <xref ref-type="bibr" rid="B55">Weber 2002</xref>; <xref ref-type="bibr" rid="B43">Silva et al. 2023</xref>). Meanwhile, the genus <italic><tp:taxon-name><tp:taxon-name-part taxon-name-part-type="genus" reg="Coniochaeta">Coniochaeta</tp:taxon-name-part></tp:taxon-name></italic> has various shapes of conidia, such as ellipsoidal to cylindrical, ellipsoid, ellipsoidal, cylindrical or curved, and bacilliform to allantoid (<xref ref-type="bibr" rid="B1">Arnold et al. 2021</xref>; <xref ref-type="bibr" rid="B24">Kabtani et al. 2022</xref>; <xref ref-type="bibr" rid="B43">Silva et al. 2023</xref>; <xref ref-type="bibr" rid="B9">Crous et al. 2025</xref>). Presently, 134 species of <italic><tp:taxon-name><tp:taxon-name-part taxon-name-part-type="genus" reg="Coniochaeta">Coniochaeta</tp:taxon-name-part></tp:taxon-name></italic> are recorded in <xref ref-type="bibr" rid="B23">Index Fungorum (2025)</xref> (published on the Internet at <ext-link xmlns:xlink="http://www.w3.org/1999/xlink" xlink:href="http://www.indexfungorum.org" ext-link-type="uri" xlink:type="simple">http://www.indexfungorum.org</ext-link>, The Royal Botanic Gardens, Kew. [Retrieved 16 March 2026]).</p></tp:treatment-sec><ref-list><ref id="B16"><mixed-citation xmlns:xlink="http://www.w3.org/1999/xlink" xlink:type="simple">García D, Stchigel AM, Cano J, Calduch M, Hawksworth DL (2006) Molecular phylogeny of <italic><tp:taxon-name><tp:taxon-name-part taxon-name-part-type="order">Coniochaetales</tp:taxon-name-part></tp:taxon-name></italic>. Mycological Research 110: 1271–1289. <ext-link xlink:href="10.1016/j.mycres.2006.07.007" ext-link-type="doi" xlink:type="simple">https://doi.org/10.1016/j.mycres.2006.07.007</ext-link></mixed-citation></ref><ref id="B43"><mixed-citation xmlns:xlink="http://www.w3.org/1999/xlink" xlink:type="simple">Silva RMF, Gonçalves CM, Oliveira TG, Oliveira RJ, Silva JM, Oliveira ML, Alves MV, Silva GA (2023) <italic><tp:taxon-name><tp:taxon-name-part taxon-name-part-type="genus">Coniochaeta</tp:taxon-name-part> <tp:taxon-name-part taxon-name-part-type="species">monsterae</tp:taxon-name-part></tp:taxon-name></italic>, sp. nov., (<italic><tp:taxon-name><tp:taxon-name-part taxon-name-part-type="family">Coniochaetaceae</tp:taxon-name-part></tp:taxon-name></italic>, <italic><tp:taxon-name><tp:taxon-name-part taxon-name-part-type="order">Coniochaetales</tp:taxon-name-part></tp:taxon-name></italic>): a new endophytic fungal species from Brazil. Sydowia 75: 283.</mixed-citation></ref><ref id="B15"><mixed-citation xmlns:xlink="http://www.w3.org/1999/xlink" xlink:type="simple">Gams W (2000) <italic><tp:taxon-name><tp:taxon-name-part taxon-name-part-type="genus">Phialophora</tp:taxon-name-part></tp:taxon-name></italic> and some similar morphologically little-differentiated anamorphs of divergent ascomycetes. Studies in Mycology 45: 187–199.</mixed-citation></ref><ref id="B55"><mixed-citation xmlns:xlink="http://www.w3.org/1999/xlink" xlink:type="simple">Weber E (2002) The <italic><tp:taxon-name><tp:taxon-name-part taxon-name-part-type="genus">Lecythophora</tp:taxon-name-part></tp:taxon-name>-<tp:taxon-name><tp:taxon-name-part taxon-name-part-type="genus">Coniochaeta</tp:taxon-name-part></tp:taxon-name></italic> complex: I. Morphological studies on <italic><tp:taxon-name><tp:taxon-name-part taxon-name-part-type="genus">Lecythophora</tp:taxon-name-part></tp:taxon-name></italic> species isolated from <italic><tp:taxon-name><tp:taxon-name-part taxon-name-part-type="genus">Picea</tp:taxon-name-part> <tp:taxon-name-part taxon-name-part-type="species">abies</tp:taxon-name-part></tp:taxon-name></italic>. Nova Hedwigia 74: 159–185.</mixed-citation></ref><ref id="B1"><mixed-citation xmlns:xlink="http://www.w3.org/1999/xlink" xlink:type="simple">Arnold AE, Harrington AH, Huang YL, U’Ren JM, Massimo NC, Knight-Connoni V, Inderbitzin P (2021) <italic><tp:taxon-name><tp:taxon-name-part taxon-name-part-type="genus">Coniochaeta</tp:taxon-name-part> <tp:taxon-name-part taxon-name-part-type="species">elegans</tp:taxon-name-part></tp:taxon-name></italic> sp. nov., <italic><tp:taxon-name><tp:taxon-name-part taxon-name-part-type="genus">Coniochaeta</tp:taxon-name-part> <tp:taxon-name-part taxon-name-part-type="species">montana</tp:taxon-name-part></tp:taxon-name></italic> sp. nov. and <italic><tp:taxon-name><tp:taxon-name-part taxon-name-part-type="genus">Coniochaeta</tp:taxon-name-part> <tp:taxon-name-part taxon-name-part-type="species">nivea</tp:taxon-name-part></tp:taxon-name></italic> sp. nov., three new species of endophytes with distinctive morphology and functional traits. International Journal of Systematic and Evolutionary Microbiology 71(11): 34731078. <ext-link xlink:href="10.1099/ijsem.0.005003" ext-link-type="doi" xlink:type="simple">https://doi.org/10.1099/ijsem.0.005003</ext-link></mixed-citation></ref><ref id="B24"><mixed-citation xmlns:xlink="http://www.w3.org/1999/xlink" xlink:type="simple">Kabtani J, Militello M, Ranque S (2022) <italic><tp:taxon-name><tp:taxon-name-part taxon-name-part-type="genus">Coniochaeta</tp:taxon-name-part> <tp:taxon-name-part taxon-name-part-type="species">massiliensis</tp:taxon-name-part></tp:taxon-name></italic> sp. nov. isolated from a clinical sampl28. Journal of Fungi 8(10): 999. <ext-link xlink:href="10.3390/jof8100999" ext-link-type="doi" xlink:type="simple">https://doi.org/10.3390/jof8100999</ext-link></mixed-citation></ref><ref id="B9"><mixed-citation xmlns:xlink="http://www.w3.org/1999/xlink" xlink:type="simple">Crous PW, Catcheside DEA, Catcheside PS, Alfenas AC, Alfenas RF, Barreto RW, Lebel TS, Balashov S, Broadbridge J, Jurjević Ž, De la Peña-Lastra S, Hoffmann R, Mateos A, Riebesehl J, Shivas RG, Soliz Santander FF, Tan YP, Altés A, Bandini D, Carriconde F, Cazabonne J, Czachura P, Gryta H, Eyssartier G, Larsson E, Pereira OL, Rigueiro-Rodríguez A, Wingfield MJ, Ahmad W, Bibi S, Denman S, Esteve-Raventós F, Hussain S, Illescas T, Luangsa-ard JJ, Möller L, Mombert A, Noisripoom W, Olariaga I, Pancorbo F, Paz A, Piątek M, Polman-Short C, Suárez E, Afshan NS, Ali H, Arzanlou M, Ayer F, Barratt J, Bellanger J-M, Bidaud A, Bishop-Hurley SL, Bohm M, Bose T, Campo E, Chau NB, Çolak ÖF, Cordeiro TRL, Cruz MO, Custódio FA, Couceiro A, Darmostuk V, Dearnaley JDW, de Azevedo Santiago ALCM, de Freitas LWS, de Yáñez-Morales MJ, Domnauer C, Dentinger B, Dhileepan K, De Souza JT, Dovana F, Eberhardt U, Eisvand P, Erhard A, Fachada V, García-Martín A, Groenewald M, Hammerbacher A, Harms K, Haroon S, Haqnawaz M, Henriques S, Hernández AJ, Jacobus LM, Jaen-Contreras D, Jangsantear P, Kaygusuz O, Knoppersen R, Kumar TKA, Lynch MJ, Mahiques R, Maraia GL, Marbach PAS, Mehrabi-Koushki M, Miller PR, Mongkolsamrit S, Moreau P-A, Oberlies NH, Oliveira JA, Orlovich D, Pérez-Méndez AS, Pinto A, Raja HA, Ramírez GH, Raphael B, Rodrigues A, Rodrigues H, Ramos DO, Safi A, Sarwar S, Saar I, Sánchez RM, Santana JS, Scrace J, Sales LS, Silva LNP, Stryjak-Bogacka M, Tacconi A, Thanh VN, Thomas A, Thuy NT, Toome M, Valdez-Carrazco JM, van Vuuren NI, Vasey J, Vauras J, Vila-Viçosa C, Villarreal M, Visagie CM, Vizzini A, Whiteside EJ, Groenewald JZ (2025) Fungal Planet description sheets: 1781–1866. Persoonia: Molecular Phylogeny and Evolution of Fungi 54: 327–587. <ext-link xlink:href="10.3114/persoonia.2025.54.10" ext-link-type="doi" xlink:type="simple">https://doi.org/10.3114/persoonia.2025.54.10</ext-link></mixed-citation></ref><ref id="B23"><mixed-citation xmlns:xlink="http://www.w3.org/1999/xlink" xlink:type="simple">Index Fungorum (2025) Global database and nomenclatural reference for fungal names. The Royal Botanic Gardens, Kew. <ext-link xlink:href="http://www.indexfungorum.org" ext-link-type="uri" xlink:type="simple">http://www.indexfungorum.org</ext-link></mixed-citation></ref></ref-list></tp:taxon-treatment>
