# Supplementary material for: Three new species (Coniochaetales, Eremomycetales, Spiromycetales) isolated from rhizosphere soil of tea plant (Camellia sinensis) in Guizhou, China
Source: MycoKeys. 2026 Jun 10;134:1–25. doi: 10.3897/mycokeys.134.186271 (PMC13276500; doi:10.3897/mycokeys.134.186271)
Supplement: XML Treatment for Coniochaeta guizhouensis [file mycokeys.134.186271-treatment6.xml]

<!DOCTYPE tp:taxon-treatment
  PUBLIC "-//TaxonX//DTD Taxonomic Treatment Publishing DTD v0 20100105//EN" "tax-treatment-NSO.dtd">
<tp:taxon-treatment xmlns:tp="http://www.plazi.org/taxpub"><tp:treatment-meta><kwd-group><label>Taxon classification</label><kwd>
                  <named-content content-type="kingdom">Fungi</named-content>
                </kwd><kwd>
                  <named-content content-type="order">Coniochaetales</named-content>
                </kwd><kwd>
                  <named-content content-type="family">Coniochaetaceae</named-content>
                </kwd></kwd-group><mixed-citation publication-type="journal"><person-group><name><surname>Wang</surname><given-names>Hai-Yan</given-names></name><name><surname>Qu</surname><given-names>Hong-Qin</given-names></name><name><surname>Zhao</surname><given-names>Yu-Feng</given-names></name><name><surname>Song</surname><given-names>Ke-Yun</given-names></name><name><surname>Zhang</surname><given-names>Hai-Long</given-names></name><name><surname>Wang</surname><given-names>Yan-Ling</given-names></name><name><surname>Dong</surname><given-names>Chun-Bo</given-names></name><name><surname>Zhang</surname><given-names>Yan-Wei</given-names></name><name><surname>Chen</surname><given-names>Wan-Hao</given-names></name><name><surname>Han</surname><given-names>Yan-Feng</given-names></name></person-group><article-title>Three new species (<italic><tp:taxon-name><tp:taxon-name-part taxon-name-part-type="order" reg="Coniochaetales">Coniochaetales</tp:taxon-name-part></tp:taxon-name></italic>, <italic><tp:taxon-name><tp:taxon-name-part taxon-name-part-type="order" reg="Eremomycetales">Eremomycetales</tp:taxon-name-part></tp:taxon-name></italic>, <italic><tp:taxon-name><tp:taxon-name-part taxon-name-part-type="order" reg="Spiromycetales">Spiromycetales</tp:taxon-name-part></tp:taxon-name></italic>) isolated from rhizosphere soil of tea plant (<italic><tp:taxon-name><tp:taxon-name-part taxon-name-part-type="genus" reg="Camellia">Camellia</tp:taxon-name-part> <tp:taxon-name-part taxon-name-part-type="species" reg="sinensis">sinensis</tp:taxon-name-part></tp:taxon-name></italic>) in Guizhou, China</article-title><source>MycoKeys</source><day>10</day><month>06</month><year>2026</year><volume>134</volume><fpage>1</fpage><lpage>25</lpage><pub-id pub-id-type="doi">10.3897/mycokeys.134.186271</pub-id></mixed-citation></tp:treatment-meta><tp:nomenclature><tp:taxon-name><object-id xmlns:xlink="http://www.w3.org/1999/xlink" content-type="arpha" xlink:type="simple">5491915B-B25E-5195-A39A-8B48B0EC53EE</object-id>
                        		<tp:taxon-name-part taxon-name-part-type="genus" reg="Coniochaeta">Coniochaeta</tp:taxon-name-part> <tp:taxon-name-part taxon-name-part-type="species" reg="guizhouensis">guizhouensis</tp:taxon-name-part>
                        	
                        		<object-id xmlns:xlink="http://www.w3.org/1999/xlink" content-type="mycobank" xlink:type="simple">862138</object-id>
                        	</tp:taxon-name><tp:taxon-authority>H.Y. Wang &amp; Y.F. Han</tp:taxon-authority><tp:taxon-status xmlns:xlink="http://www.w3.org/1999/xlink" xlink:type="simple">sp. nov.</tp:taxon-status><xref ref-type="fig" rid="F5">Fig. 5</xref></tp:nomenclature><tp:treatment-sec sec-type="Etymology"><title>Etymology.</title><p>The epithet “guizhouensis” refers to the locality, Guizhou Province, where the type was isolated.</p></tp:treatment-sec><tp:treatment-sec sec-type="Type"><title>Type.</title><p>China • Guizhou Province, Tongren City, Tea Garden (<named-content xmlns:xlink="http://www.w3.org/1999/xlink" content-type="dwc:verbatimCoordinates" xlink:type="simple">27°35'39"N, 108°11'41"E</named-content>), rhizosphere soil of tea plant, April 2025, Haiyan Wang, ex-type culture GZUIFR25.151, dried holotype <named-content xmlns:xlink="http://www.w3.org/1999/xlink" content-type="dwc:institutional_code" xlink:title="Guizhou Agricultural College" xlink:href="https://scientific-collections.gbif.org/institution/6a7167fe-8426-4897-b52d-dec9df8345dc" xlink:type="simple">GZAC</named-content> 25.151.</p></tp:treatment-sec><tp:treatment-sec sec-type="Description"><title>Description.</title><p>Rhizosphere fungi associated with the tea plant. The fungus sporulated on <abbrev xmlns:xlink="http://www.w3.org/1999/xlink" xlink:title="potato dextrose agar" xlink:type="simple">PDA</abbrev> medium after 14 days of incubation at 25 °C. <bold><italic>Hyphae</italic></bold> septate, hyaline, smooth, thick-walled, simple to branched, anastomosis observed, 1.0–4.0 μm wide. <bold><italic>Conidiophores</italic></bold> reduced to conidiogenous cells. <bold><italic>Conidiogenous cells</italic></bold> lateral or terminal, holoblastic, monophialidic, ampulliform phialides, with occasional cylindrical, solitary, septate, unbranched, straight, mostly flexuous at the apex, rarely the dehiscent apical, 1.0–20.5 × 1.0–3.0 µm (av. 8.61 × 1.91 µm, <italic>n</italic> = 30). <bold><italic>Conidia</italic></bold> abundant, hyaline, smooth-walled, aseptate, mostly ellipsoidal to oblong with round ends or one end slightly acute, arranged in slimy heads, 1.0–9.0 × 1.0–2.5 μm (av. 4.15 × 1.64 µm, <italic>n</italic> = 30), rare yeast-like cells observed (producing secondary conidia resembling budding yeasts). <bold><italic>Chlamydospores</italic></bold> abundant, globose or subglobose, smooth, thick-walled, 2.5–10.0 μm.</p><fig id="F5" position="float" orientation="portrait"><object-id xmlns:xlink="http://www.w3.org/1999/xlink" content-type="doi" xlink:type="simple">10.3897/mycokeys.134.186271.figure5</object-id><object-id xmlns:xlink="http://www.w3.org/1999/xlink" content-type="arpha" xlink:type="simple">16A76FC3-726B-580B-AB81-68D10E27149E</object-id><label>Figure 5.</label><caption><p>Morphological characteristics of <italic><tp:taxon-name><tp:taxon-name-part taxon-name-part-type="genus" reg="Coniochaeta">Coniochaeta</tp:taxon-name-part> <tp:taxon-name-part taxon-name-part-type="species" reg="guizhouensis">guizhouensis</tp:taxon-name-part></tp:taxon-name></italic> (<named-content xmlns:xlink="http://www.w3.org/1999/xlink" content-type="dwc:institutional_code" xlink:title="Guizhou Agricultural College" xlink:href="https://scientific-collections.gbif.org/institution/6a7167fe-8426-4897-b52d-dec9df8345dc" xlink:type="simple">GZAC</named-content> 25.151, holotype). <bold>a–c</bold>. Front and reverse of colony on <abbrev xmlns:xlink="http://www.w3.org/1999/xlink" xlink:title="potato dextrose agar" xlink:type="simple">PDA</abbrev> (<bold>a</bold>), <abbrev xmlns:xlink="http://www.w3.org/1999/xlink" xlink:title="oatmeal agar" xlink:type="simple">OA</abbrev> (<bold>b</bold>), and <abbrev xmlns:xlink="http://www.w3.org/1999/xlink" xlink:title="malt extract agar" xlink:type="simple">MEA</abbrev> (<bold>c</bold>) after 14 d at 25 °C; <bold>d</bold>. Phialides and conidiogenous cells arising directly from hyphae or the apex of hyphae; <bold>e, f</bold>. Phialides, conidiogenous cells, and conidia; <bold>g, h</bold>. Dehiscent apex of conidiogenous cells; <bold>i, j</bold>. Conidia; <bold>k</bold>. Yeast-like cells; <bold>l</bold>. Chlamydospores. Scale bars: 10 mm (<bold>a–c</bold>); 20 μm (<bold>d</bold>); 10 μm (<bold>e–l</bold>).</p></caption><graphic xmlns:xlink="http://www.w3.org/1999/xlink" xlink:href="mycokeys-134-001-g005.jpg" id="oo_1675594.jpg" position="float" orientation="portrait" xlink:type="simple"><uri content-type="original_file" xlink:type="simple">https://binary.pensoft.net/fig/1675594</uri></graphic></fig></tp:treatment-sec><tp:treatment-sec sec-type="Sexual morph"><title>Sexual morph.</title><p>Not observed.</p></tp:treatment-sec><tp:treatment-sec sec-type="Culture characteristics"><title>Culture characteristics.</title><p>Colony on <abbrev xmlns:xlink="http://www.w3.org/1999/xlink" xlink:title="potato dextrose agar" xlink:type="simple">PDA</abbrev>, after 14 days of incubation at 25 °C, reaching up to 35–40 mm diam., short villiform with dust, flat, creamy white, exudates and diffusible pigments absent, reverse creamy white, regular in the margin; Colony on <abbrev xmlns:xlink="http://www.w3.org/1999/xlink" xlink:title="malt extract agar" xlink:type="simple">MEA</abbrev>, reaching up to 15–20 mm diam., thick, moist, villiform, creamy white, exudates and diffusible pigments absent, reverse pale yellow, regular in the margin; Colony on <abbrev xmlns:xlink="http://www.w3.org/1999/xlink" xlink:title="oatmeal agar" xlink:type="simple">OA</abbrev>, reaching up to 30–35 mm diam., butyrous, with rings, gray white, exudates and diffusible pigments absent, reverse gray white, regular in the margin.</p></tp:treatment-sec><tp:treatment-sec sec-type="Additional specimens examined"><title>Additional specimens examined.</title><p>China • Guizhou Province, Tongren City, Tea Garden (<named-content xmlns:xlink="http://www.w3.org/1999/xlink" content-type="dwc:verbatimCoordinates" xlink:type="simple">27°35'39"N, 108°11'41"E</named-content>), rhizosphere soil of tea plant, April 2025, living cultures GZUIFR25.152; <italic>ibid</italic>., <named-content xmlns:xlink="http://www.w3.org/1999/xlink" content-type="dwc:institutional_code" xlink:title="Guizhou Agricultural College" xlink:href="https://scientific-collections.gbif.org/institution/6a7167fe-8426-4897-b52d-dec9df8345dc" xlink:type="simple">GZUIFR</named-content> 25.153.</p></tp:treatment-sec><tp:treatment-sec sec-type="Notes"><title>Notes.</title><p>BLASTn analysis with the <abbrev xmlns:xlink="http://www.w3.org/1999/xlink" xlink:title="internal transcribed spacers" xlink:type="simple">ITS</abbrev> and <abbrev xmlns:xlink="http://www.w3.org/1999/xlink" xlink:title="28S nrRNA locus" xlink:type="simple">LSU</abbrev> sequences of <italic><tp:taxon-name><tp:taxon-name-part taxon-name-part-type="genus" reg="Coniochaeta">Coniochaeta</tp:taxon-name-part> <tp:taxon-name-part taxon-name-part-type="species" reg="guizhouensis">guizhouensis</tp:taxon-name-part></tp:taxon-name></italic> showed similarities to <italic><tp:taxon-name><tp:taxon-name-part taxon-name-part-type="genus" reg="Coniochaeta">C.</tp:taxon-name-part> <tp:taxon-name-part taxon-name-part-type="species" reg="luteorubra">luteorubra</tp:taxon-name-part></tp:taxon-name></italic> of 94.86% with 4 gaps and 99.21% without gaps, respectively. Phylogenetically, the three strains of the new species (<named-content xmlns:xlink="http://www.w3.org/1999/xlink" content-type="dwc:institutional_code" xlink:title="Guizhou Agricultural College" xlink:href="https://scientific-collections.gbif.org/institution/6a7167fe-8426-4897-b52d-dec9df8345dc" xlink:type="simple">GZUIFR</named-content> 25.151, <named-content xmlns:xlink="http://www.w3.org/1999/xlink" content-type="dwc:institutional_code" xlink:title="Guizhou Agricultural College" xlink:href="https://scientific-collections.gbif.org/institution/6a7167fe-8426-4897-b52d-dec9df8345dc" xlink:type="simple">GZUIFR</named-content> 25.152, and <named-content xmlns:xlink="http://www.w3.org/1999/xlink" content-type="dwc:institutional_code" xlink:title="Guizhou Agricultural College" xlink:href="https://scientific-collections.gbif.org/institution/6a7167fe-8426-4897-b52d-dec9df8345dc" xlink:type="simple">GZUIFR</named-content> 25.153) clustered in a single subclade with a high support value (100% MLBS and 1.00 BYPP; Fig. <xref ref-type="fig" rid="F2">2</xref>). In the phylogenetic tree, <italic><tp:taxon-name><tp:taxon-name-part taxon-name-part-type="genus" reg="Coniochaeta">C.</tp:taxon-name-part> <tp:taxon-name-part taxon-name-part-type="species" reg="guizhouensis">guizhouensis</tp:taxon-name-part></tp:taxon-name></italic> has a close relationship with <italic><tp:taxon-name><tp:taxon-name-part taxon-name-part-type="genus" reg="Coniochaeta">Coniochaeta</tp:taxon-name-part> <tp:taxon-name-part taxon-name-part-type="species" reg="fodinicola">fodinicola</tp:taxon-name-part></tp:taxon-name></italic> Vázq.-Camp., <italic><tp:taxon-name><tp:taxon-name-part taxon-name-part-type="genus" reg="Coniochaeta">C.</tp:taxon-name-part> <tp:taxon-name-part taxon-name-part-type="species" reg="queenslandica">queenslandica</tp:taxon-name-part></tp:taxon-name></italic> Y.P. Tan &amp; Bishop-Hurley, and <italic><tp:taxon-name><tp:taxon-name-part taxon-name-part-type="genus" reg="Coniochaeta">C.</tp:taxon-name-part> <tp:taxon-name-part taxon-name-part-type="species" reg="australiensis">australiensis</tp:taxon-name-part></tp:taxon-name></italic> Y.P. Tan &amp; Bishop-Hurley. However, the new species differed from these three species in having conidiogenous cells mostly flexuous at the apex, abundant chlamydospores (2.5–10.0 μm diam.), and rare yeast-like cells. The new species can be distinguished from <italic><tp:taxon-name><tp:taxon-name-part taxon-name-part-type="genus" reg="Coniochaeta">C.</tp:taxon-name-part> <tp:taxon-name-part taxon-name-part-type="species" reg="fodinicola">fodinicola</tp:taxon-name-part></tp:taxon-name></italic>, which has rare chlamydospores (7–8 μm diam.), abundant yeast-like cells, and no flexuous conidiogenous cells at the apex (<xref ref-type="bibr" rid="B49">Vázquez-Campos et al. 2014</xref>). Moreover, <italic><tp:taxon-name><tp:taxon-name-part taxon-name-part-type="genus" reg="Coniochaeta">C.</tp:taxon-name-part> <tp:taxon-name-part taxon-name-part-type="species" reg="fodinicola">fodinicola</tp:taxon-name-part></tp:taxon-name></italic> has globose to subglobose perithecia and a mycelial swirl, but these two characteristics were not observed in the three strains of the new species. To date, the morphological descriptions of two species, <italic><tp:taxon-name><tp:taxon-name-part taxon-name-part-type="genus" reg="Coniochaeta">C.</tp:taxon-name-part> <tp:taxon-name-part taxon-name-part-type="species" reg="queenslandica">queenslandica</tp:taxon-name-part></tp:taxon-name></italic> and <italic><tp:taxon-name><tp:taxon-name-part taxon-name-part-type="genus" reg="Coniochaeta">C.</tp:taxon-name-part> <tp:taxon-name-part taxon-name-part-type="species" reg="australiensis">australiensis</tp:taxon-name-part></tp:taxon-name></italic>, are unavailable, so it is impossible to compare them with the new species in terms of morphological characteristics in this paper (<xref ref-type="bibr" rid="B45">Tan 2023</xref>). Therefore, <italic><tp:taxon-name><tp:taxon-name-part taxon-name-part-type="genus" reg="Coniochaeta">Coniochaeta</tp:taxon-name-part> <tp:taxon-name-part taxon-name-part-type="species" reg="guizhouensis">guizhouensis</tp:taxon-name-part></tp:taxon-name></italic> is introduced as a new species.</p></tp:treatment-sec><tp:treatment-sec><!--Section generated to contain objects referenced in tp:taxon-treatment.--><fig id="F2" position="float" orientation="portrait"><object-id xmlns:xlink="http://www.w3.org/1999/xlink" content-type="doi" xlink:type="simple">10.3897/mycokeys.134.186271.figure2</object-id><object-id xmlns:xlink="http://www.w3.org/1999/xlink" content-type="arpha" xlink:type="simple">E2E53BA0-0D0C-5591-B130-ADAA6CC4D228</object-id><label>Figure 2.</label><caption><p>Phylogenetic tree of <italic><tp:taxon-name><tp:taxon-name-part taxon-name-part-type="genus" reg="Coniochaeta">Coniochaeta</tp:taxon-name-part></tp:taxon-name></italic> constructed from <abbrev xmlns:xlink="http://www.w3.org/1999/xlink" xlink:title="maximum likelihood" xlink:type="simple">ML</abbrev> analyses of a combined <abbrev xmlns:xlink="http://www.w3.org/1999/xlink" xlink:title="internal transcribed spacers" xlink:type="simple">ITS</abbrev> and <abbrev xmlns:xlink="http://www.w3.org/1999/xlink" xlink:title="28S nrRNA locus" xlink:type="simple">LSU</abbrev> sequence dataset. <abbrev xmlns:xlink="http://www.w3.org/1999/xlink" xlink:title="maximum likelihood" xlink:type="simple">ML</abbrev> bootstrap values ≥ 50% and <abbrev xmlns:xlink="http://www.w3.org/1999/xlink" xlink:title="Bayesian inference" xlink:type="simple">BI</abbrev> posterior probabilities ≥ 0.70 are given at the nodes (MLBS/BYPP). “–” indicates the absence of statistical support. The tree is rooted to <italic><tp:taxon-name><tp:taxon-name-part taxon-name-part-type="genus" reg="Chaetosphaeria">Chaetosphaeria</tp:taxon-name-part> <tp:taxon-name-part taxon-name-part-type="species" reg="innumera">innumera</tp:taxon-name-part></tp:taxon-name></italic> and <italic><tp:taxon-name><tp:taxon-name-part taxon-name-part-type="genus" reg="Chaetosphaeria">C.</tp:taxon-name-part> <tp:taxon-name-part taxon-name-part-type="species" reg="polygonalis">polygonalis</tp:taxon-name-part></tp:taxon-name></italic>. Ex-type strains are indicated by “T” after the strain number, and the new species is indicated in blue bold.</p></caption><graphic xmlns:xlink="http://www.w3.org/1999/xlink" xlink:href="mycokeys-134-001-g002.jpg" id="oo_1675591.jpg" position="float" orientation="portrait" xlink:type="simple"><uri content-type="original_file" xlink:type="simple">https://binary.pensoft.net/fig/1675591</uri></graphic></fig></tp:treatment-sec><ref-list><ref id="B49"><mixed-citation xmlns:xlink="http://www.w3.org/1999/xlink" xlink:type="simple">Vázquez-Campos X, Kinsela AS, Waite TD, Collins RN, Neilan BA (2014) <italic><tp:taxon-name><tp:taxon-name-part taxon-name-part-type="genus">Fodinomyces</tp:taxon-name-part> <tp:taxon-name-part taxon-name-part-type="species">uranophilus</tp:taxon-name-part></tp:taxon-name></italic> gen. nov. sp. nov. and <italic><tp:taxon-name><tp:taxon-name-part taxon-name-part-type="genus">Coniochaeta</tp:taxon-name-part> <tp:taxon-name-part taxon-name-part-type="species">fodinicola</tp:taxon-name-part></tp:taxon-name></italic> sp. nov., two uranium mine-inhabiting <italic><tp:taxon-name><tp:taxon-name-part taxon-name-part-type="phylum">Ascomycota</tp:taxon-name-part></tp:taxon-name></italic> fungi from northern Australia. Mycologia 106(6): 1073–1089. <ext-link xlink:href="10.3852/14-013" ext-link-type="doi" xlink:type="simple">https://doi.org/10.3852/14-013</ext-link></mixed-citation></ref><ref id="B45"><mixed-citation xmlns:xlink="http://www.w3.org/1999/xlink" xlink:type="simple">Tan YP (2023) Nomenclatural novelties. Index of Australian Fungi 26: 1–6. <ext-link xlink:href="10.5281/zenodo.10211858" ext-link-type="doi" xlink:type="simple">https://doi.org/10.5281/zenodo.10211858</ext-link></mixed-citation></ref></ref-list></tp:taxon-treatment>
