# Supplementary material for: Three new species (Coniochaetales, Eremomycetales, Spiromycetales) isolated from rhizosphere soil of tea plant (Camellia sinensis) in Guizhou, China
Source: MycoKeys. 2026 Jun 10;134:1–25. doi: 10.3897/mycokeys.134.186271 (PMC13276500; doi:10.3897/mycokeys.134.186271)
Supplement: XML Treatment for Eremomycetaceae [file mycokeys.134.186271-treatment7.xml]

<!DOCTYPE tp:taxon-treatment
  PUBLIC "-//TaxonX//DTD Taxonomic Treatment Publishing DTD v0 20100105//EN" "tax-treatment-NSO.dtd">
<tp:taxon-treatment xmlns:tp="http://www.plazi.org/taxpub"><tp:treatment-meta><kwd-group><label>Taxon classification</label><kwd>
                  <named-content content-type="kingdom">Fungi</named-content>
                </kwd><kwd>
                  <named-content content-type="order">Eremomycetales</named-content>
                </kwd><kwd>
                  <named-content content-type="family">Eremomycetaceae</named-content>
                </kwd></kwd-group><mixed-citation publication-type="journal"><person-group><name><surname>Wang</surname><given-names>Hai-Yan</given-names></name><name><surname>Qu</surname><given-names>Hong-Qin</given-names></name><name><surname>Zhao</surname><given-names>Yu-Feng</given-names></name><name><surname>Song</surname><given-names>Ke-Yun</given-names></name><name><surname>Zhang</surname><given-names>Hai-Long</given-names></name><name><surname>Wang</surname><given-names>Yan-Ling</given-names></name><name><surname>Dong</surname><given-names>Chun-Bo</given-names></name><name><surname>Zhang</surname><given-names>Yan-Wei</given-names></name><name><surname>Chen</surname><given-names>Wan-Hao</given-names></name><name><surname>Han</surname><given-names>Yan-Feng</given-names></name></person-group><article-title>Three new species (<italic><tp:taxon-name><tp:taxon-name-part taxon-name-part-type="order" reg="Coniochaetales">Coniochaetales</tp:taxon-name-part></tp:taxon-name></italic>, <italic><tp:taxon-name><tp:taxon-name-part taxon-name-part-type="order" reg="Eremomycetales">Eremomycetales</tp:taxon-name-part></tp:taxon-name></italic>, <italic><tp:taxon-name><tp:taxon-name-part taxon-name-part-type="order" reg="Spiromycetales">Spiromycetales</tp:taxon-name-part></tp:taxon-name></italic>) isolated from rhizosphere soil of tea plant (<italic><tp:taxon-name><tp:taxon-name-part taxon-name-part-type="genus" reg="Camellia">Camellia</tp:taxon-name-part> <tp:taxon-name-part taxon-name-part-type="species" reg="sinensis">sinensis</tp:taxon-name-part></tp:taxon-name></italic>) in Guizhou, China</article-title><source>MycoKeys</source><day>10</day><month>06</month><year>2026</year><volume>134</volume><fpage>1</fpage><lpage>25</lpage><pub-id pub-id-type="doi">10.3897/mycokeys.134.186271</pub-id></mixed-citation></tp:treatment-meta><tp:nomenclature><tp:taxon-name><object-id xmlns:xlink="http://www.w3.org/1999/xlink" content-type="arpha" xlink:type="simple">F5067FD2-19DB-5CAE-999A-5ED197A8B917</object-id>
                        		<tp:taxon-name-part taxon-name-part-type="family" reg="Eremomycetaceae">Eremomycetaceae</tp:taxon-name-part>
                        	</tp:taxon-name><tp:taxon-authority>Malloch &amp; Cain</tp:taxon-authority></tp:nomenclature><tp:treatment-sec sec-type="Notes"><title>Notes.</title><p><italic><tp:taxon-name><tp:taxon-name-part taxon-name-part-type="family" reg="Eremomycetaceae">Eremomycetaceae</tp:taxon-name-part></tp:taxon-name></italic>, only having the sexual morph, was proposed by <xref ref-type="bibr" rid="B31">Malloch and Cain (1971)</xref>, with <italic><tp:taxon-name><tp:taxon-name-part taxon-name-part-type="genus" reg="Eremomyces">Eremomyces</tp:taxon-name-part></tp:taxon-name></italic> Malloch &amp; Cain as the type genus. The sexual morph of the family was characterized by subglobose to globose ascocarps with a single cavity, subglobose to clavate asci, and one-celled ascospores (<xref ref-type="bibr" rid="B31">Malloch and Cain 1971</xref>). Meanwhile, the family has <italic>arthrographis</italic>-like or <italic>trichosporiella</italic>-like asexual morphs (<xref ref-type="bibr" rid="B18">Giraldo et al. 2014</xref>). Members of this family are widely distributed, such as in America, Canada, China, India, Kenya, and Tanzania, and have been found in air, compost, dung, marine sediments, soil, and wood, and from opportunistic infections in humans (<xref ref-type="bibr" rid="B31">Malloch and Cain 1971</xref>; <xref ref-type="bibr" rid="B18">Giraldo et al. 2014</xref>; <xref ref-type="bibr" rid="B30">Li et al. 2022</xref>). <xref ref-type="bibr" rid="B18">Giraldo et al. (2014)</xref> demonstrated that the family <italic><tp:taxon-name><tp:taxon-name-part taxon-name-part-type="family" reg="Eremomycetaceae">Eremomycetaceae</tp:taxon-name-part></tp:taxon-name></italic> included the genera <italic><tp:taxon-name><tp:taxon-name-part taxon-name-part-type="genus" reg="Arthrographis">Arthrographis</tp:taxon-name-part></tp:taxon-name></italic>, <italic><tp:taxon-name><tp:taxon-name-part taxon-name-part-type="genus" reg="Rhexothecium">Rhexothecium</tp:taxon-name-part></tp:taxon-name></italic> Samson &amp; Mouch., and <italic><tp:taxon-name><tp:taxon-name-part taxon-name-part-type="genus" reg="Eremomyces">Eremomyces</tp:taxon-name-part></tp:taxon-name></italic> based on the combined <abbrev xmlns:xlink="http://www.w3.org/1999/xlink" xlink:title="internal transcribed spacers" xlink:type="simple">ITS</abbrev>, <abbrev xmlns:xlink="http://www.w3.org/1999/xlink" xlink:title="actin gene" xlink:type="simple">ACT</abbrev>, and CHS1 sequence dataset. The genus <italic><tp:taxon-name><tp:taxon-name-part taxon-name-part-type="genus" reg="Rhexothecium">Rhexothecium</tp:taxon-name-part></tp:taxon-name></italic> has sexual and asexual morphs, but the genus <italic><tp:taxon-name><tp:taxon-name-part taxon-name-part-type="genus" reg="Eremomyces">Eremomyces</tp:taxon-name-part></tp:taxon-name></italic> only has the sexual morph (<xref ref-type="bibr" rid="B31">Malloch and Cain 1971</xref>; <xref ref-type="bibr" rid="B41">Samson and Mouchacca 1975</xref>). A few species of the genus <italic><tp:taxon-name><tp:taxon-name-part taxon-name-part-type="genus" reg="Arthrographis">Arthrographis</tp:taxon-name-part></tp:taxon-name></italic> have both sexual and asexual morphs, such as <italic><tp:taxon-name><tp:taxon-name-part taxon-name-part-type="genus" reg="Arthrographis">Arthrographis</tp:taxon-name-part> <tp:taxon-name-part taxon-name-part-type="species" reg="curvata">curvata</tp:taxon-name-part></tp:taxon-name></italic> A. Giraldo, Gené, Deanna A. Sutton &amp; Cano, and most species only have an asexual morph (<xref ref-type="bibr" rid="B18">Giraldo et al. 2014</xref>). Currently, the family includes three genera: <italic><tp:taxon-name><tp:taxon-name-part taxon-name-part-type="genus" reg="Arthrographis">Arthrographis</tp:taxon-name-part></tp:taxon-name></italic>, <italic><tp:taxon-name><tp:taxon-name-part taxon-name-part-type="genus" reg="Eremomyces">Eremomyces</tp:taxon-name-part></tp:taxon-name></italic>, and <italic><tp:taxon-name><tp:taxon-name-part taxon-name-part-type="genus" reg="Rhexothecium">Rhexothecium</tp:taxon-name-part></tp:taxon-name></italic> (<xref ref-type="bibr" rid="B22">Hyde et al. 2024</xref>).</p></tp:treatment-sec><ref-list><ref id="B31"><mixed-citation xmlns:xlink="http://www.w3.org/1999/xlink" xlink:type="simple">Malloch D, Cain RF (1971) Four new genera of cleistothecial <italic><tp:taxon-name><tp:taxon-name-part taxon-name-part-type="class">Ascomycetes</tp:taxon-name-part></tp:taxon-name></italic> with hyaline ascospores. Canadian Journal of Botany 49(6): 847–854. <ext-link xlink:href="10.1139/b71-125" ext-link-type="doi" xlink:type="simple">https://doi.org/10.1139/b71-125</ext-link></mixed-citation></ref><ref id="B18"><mixed-citation xmlns:xlink="http://www.w3.org/1999/xlink" xlink:type="simple">Giraldo A, Gené J, Sutton DA, Madrid H, Cano J, Crous PW, Guarro J (2014) Phylogenetic circumscription of <italic><tp:taxon-name><tp:taxon-name-part taxon-name-part-type="genus">Arthrographis</tp:taxon-name-part></tp:taxon-name></italic> (<italic><tp:taxon-name><tp:taxon-name-part taxon-name-part-type="family">Eremomycetaceae</tp:taxon-name-part></tp:taxon-name></italic>, <italic><tp:taxon-name><tp:taxon-name-part taxon-name-part-type="class">Dothideomycetes</tp:taxon-name-part></tp:taxon-name></italic>). Persoonia-Molecular Phylogeny and Evolution of Fungi 32(1): 102–114. <ext-link xlink:href="10.3767/003158514X680207" ext-link-type="doi" xlink:type="simple">https://doi.org/10.3767/003158514X680207</ext-link></mixed-citation></ref><ref id="B30"><mixed-citation xmlns:xlink="http://www.w3.org/1999/xlink" xlink:type="simple">Li X, Zhang ZY, Chen WH, Liang JD, Huang JZ, Han YF, Liang ZQ (2022) A new species of <italic><tp:taxon-name><tp:taxon-name-part taxon-name-part-type="genus">Arthrographis</tp:taxon-name-part></tp:taxon-name></italic> (<italic><tp:taxon-name><tp:taxon-name-part taxon-name-part-type="family">Eremomycetaceae</tp:taxon-name-part></tp:taxon-name></italic>, <italic><tp:taxon-name><tp:taxon-name-part taxon-name-part-type="class">Dothideomycetes</tp:taxon-name-part></tp:taxon-name></italic>), from the soil in Guizhou, China. Phytotaxa 538(3): 175–181. <ext-link xlink:href="10.11646/phytotaxa.538.3.1" ext-link-type="doi" xlink:type="simple">https://doi.org/10.11646/phytotaxa.538.3.1</ext-link></mixed-citation></ref><ref id="B41"><mixed-citation xmlns:xlink="http://www.w3.org/1999/xlink" xlink:type="simple">Samson RA, Mouchacca J (1975) Two new soil-borne cleistothecial ascomycetes. Canadian Journal of Botany 53(16): 1634–1639. <ext-link xlink:href="10.1139/b75-194" ext-link-type="doi" xlink:type="simple">https://doi.org/10.1139/b75-194</ext-link></mixed-citation></ref><ref id="B22"><mixed-citation xmlns:xlink="http://www.w3.org/1999/xlink" xlink:type="simple">Hyde KD, Noorabadi MT, Thiyagaraja V, He MQ, Johnston PR, Wijesinghe SN, et al. (2024) The 2024 Outline of <tp:taxon-name><tp:taxon-name-part taxon-name-part-type="kingdom">Fungi</tp:taxon-name-part></tp:taxon-name> and fungus-like taxa. Mycosphere 15(1): 5146–6239. <ext-link xlink:href="10.5943/mycosphere/15/1/25" ext-link-type="doi" xlink:type="simple">https://doi.org/10.5943/mycosphere/15/1/25</ext-link></mixed-citation></ref></ref-list></tp:taxon-treatment>
