# Supplementary material for: Three new species (Coniochaetales, Eremomycetales, Spiromycetales) isolated from rhizosphere soil of tea plant (Camellia sinensis) in Guizhou, China
Source: MycoKeys. 2026 Jun 10;134:1–25. doi: 10.3897/mycokeys.134.186271 (PMC13276500; doi:10.3897/mycokeys.134.186271)
Supplement: XML Treatment for Arthrographis [file mycokeys.134.186271-treatment8.xml]

<!DOCTYPE tp:taxon-treatment
  PUBLIC "-//TaxonX//DTD Taxonomic Treatment Publishing DTD v0 20100105//EN" "tax-treatment-NSO.dtd">
<tp:taxon-treatment xmlns:tp="http://www.plazi.org/taxpub"><tp:treatment-meta><kwd-group><label>Taxon classification</label><kwd>
                  <named-content content-type="kingdom">Fungi</named-content>
                </kwd><kwd>
                  <named-content content-type="order">Eremomycetales</named-content>
                </kwd><kwd>
                  <named-content content-type="family">Eremomycetaceae</named-content>
                </kwd></kwd-group><mixed-citation publication-type="journal"><person-group><name><surname>Wang</surname><given-names>Hai-Yan</given-names></name><name><surname>Qu</surname><given-names>Hong-Qin</given-names></name><name><surname>Zhao</surname><given-names>Yu-Feng</given-names></name><name><surname>Song</surname><given-names>Ke-Yun</given-names></name><name><surname>Zhang</surname><given-names>Hai-Long</given-names></name><name><surname>Wang</surname><given-names>Yan-Ling</given-names></name><name><surname>Dong</surname><given-names>Chun-Bo</given-names></name><name><surname>Zhang</surname><given-names>Yan-Wei</given-names></name><name><surname>Chen</surname><given-names>Wan-Hao</given-names></name><name><surname>Han</surname><given-names>Yan-Feng</given-names></name></person-group><article-title>Three new species (<italic><tp:taxon-name><tp:taxon-name-part taxon-name-part-type="order" reg="Coniochaetales">Coniochaetales</tp:taxon-name-part></tp:taxon-name></italic>, <italic><tp:taxon-name><tp:taxon-name-part taxon-name-part-type="order" reg="Eremomycetales">Eremomycetales</tp:taxon-name-part></tp:taxon-name></italic>, <italic><tp:taxon-name><tp:taxon-name-part taxon-name-part-type="order" reg="Spiromycetales">Spiromycetales</tp:taxon-name-part></tp:taxon-name></italic>) isolated from rhizosphere soil of tea plant (<italic><tp:taxon-name><tp:taxon-name-part taxon-name-part-type="genus" reg="Camellia">Camellia</tp:taxon-name-part> <tp:taxon-name-part taxon-name-part-type="species" reg="sinensis">sinensis</tp:taxon-name-part></tp:taxon-name></italic>) in Guizhou, China</article-title><source>MycoKeys</source><day>10</day><month>06</month><year>2026</year><volume>134</volume><fpage>1</fpage><lpage>25</lpage><pub-id pub-id-type="doi">10.3897/mycokeys.134.186271</pub-id></mixed-citation></tp:treatment-meta><tp:nomenclature><tp:taxon-name><object-id xmlns:xlink="http://www.w3.org/1999/xlink" content-type="arpha" xlink:type="simple">BC8B01A6-4F69-5ED1-809C-95EF708E469C</object-id>
                        		<tp:taxon-name-part taxon-name-part-type="genus" reg="Arthrographis">Arthrographis</tp:taxon-name-part>
                        	</tp:taxon-name><tp:taxon-authority>G. Cochet</tp:taxon-authority></tp:nomenclature><tp:treatment-sec sec-type="Notes"><title>Notes.</title><p>The genus <italic><tp:taxon-name><tp:taxon-name-part taxon-name-part-type="genus" reg="Arthrographis">Arthrographis</tp:taxon-name-part></tp:taxon-name></italic> was established by <xref ref-type="bibr" rid="B8">Cochet (1939)</xref>, with <italic><tp:taxon-name><tp:taxon-name-part taxon-name-part-type="genus" reg="Arthrographis">A.</tp:taxon-name-part> <tp:taxon-name-part taxon-name-part-type="species" reg="langeronii">langeronii</tp:taxon-name-part></tp:taxon-name></italic> G. Cochet as the type species. Due to a lack of a Latin diagnosis, it did not conform to the International Code of Botanical Nomenclature (<abbrev xmlns:xlink="http://www.w3.org/1999/xlink" xlink:title="International Code of Botanical Nomenclature" xlink:type="simple">ICBN</abbrev>), so it was regarded as invalid (<xref ref-type="bibr" rid="B18">Giraldo et al. 2014</xref>; <xref ref-type="bibr" rid="B30">Li et al. 2022</xref>). Later, based on morphological characteristics, <xref ref-type="bibr" rid="B42">Sigler and Carmichael (1976)</xref> introduced <italic><tp:taxon-name><tp:taxon-name-part taxon-name-part-type="genus" reg="Arthrographis">Arthrographis</tp:taxon-name-part> <tp:taxon-name-part taxon-name-part-type="species" reg="kalrae">kalrae</tp:taxon-name-part></tp:taxon-name></italic> (basionym: <italic>Oididendron kalrae</italic> R.P. Tewari &amp; Macph.) and <italic><tp:taxon-name><tp:taxon-name-part taxon-name-part-type="genus" reg="Arthrographis">A.</tp:taxon-name-part> <tp:taxon-name-part taxon-name-part-type="species" reg="cuboidea">cuboidea</tp:taxon-name-part></tp:taxon-name></italic> (basionym: <italic>Scytalidium cuboideum</italic> (Sacc. &amp; Ellis) Sigler &amp; Kang) and validated the genus name (<xref ref-type="bibr" rid="B42">Sigler and Carmichael 1976</xref>). The asexual morph of <italic><tp:taxon-name><tp:taxon-name-part taxon-name-part-type="genus" reg="Arthrographis">Arthrographis</tp:taxon-name-part></tp:taxon-name></italic> species was characterized by a slow growth rate and by the presence of cylindrical arthroconidia released schizolytically from dendritic conidiophores (<xref ref-type="bibr" rid="B42">Sigler and Carmichael 1976</xref>; <xref ref-type="bibr" rid="B18">Giraldo et al. 2014</xref>). Based on multi-gene phylogeny and morphological characteristics, four new species, <italic><tp:taxon-name><tp:taxon-name-part taxon-name-part-type="genus" reg="Arthrographis">A.</tp:taxon-name-part> <tp:taxon-name-part taxon-name-part-type="species" reg="chlamydospora">chlamydospora</tp:taxon-name-part></tp:taxon-name></italic> A. Giraldo, Deanna A. Sutton, Cano &amp; Madrid, <italic><tp:taxon-name><tp:taxon-name-part taxon-name-part-type="genus" reg="Arthrographis">A.</tp:taxon-name-part> <tp:taxon-name-part taxon-name-part-type="species" reg="curvata">curvata</tp:taxon-name-part></tp:taxon-name></italic> A. Giraldo, Gené, Deanna A. Sutton &amp; Cano, <italic><tp:taxon-name><tp:taxon-name-part taxon-name-part-type="genus" reg="Arthrographis">A.</tp:taxon-name-part> <tp:taxon-name-part taxon-name-part-type="species" reg="globosa">globosa</tp:taxon-name-part></tp:taxon-name></italic> A. Giraldo, Deanna A. Sutton, Cano &amp; Guarro, and <italic><tp:taxon-name><tp:taxon-name-part taxon-name-part-type="genus" reg="Arthrographis">A.</tp:taxon-name-part> <tp:taxon-name-part taxon-name-part-type="species" reg="longispora">longispora</tp:taxon-name-part></tp:taxon-name></italic> A. Giraldo, Deanna A. Sutton, Cano &amp; Guarro, were proposed by <xref ref-type="bibr" rid="B18">Giraldo et al. (2014)</xref>. Recently, <italic><tp:taxon-name><tp:taxon-name-part taxon-name-part-type="genus" reg="Arthrographis">A.</tp:taxon-name-part> <tp:taxon-name-part taxon-name-part-type="species" reg="grakistii">grakistii</tp:taxon-name-part></tp:taxon-name></italic> Giraldo López &amp; Hern.-Restr. was reported as a new species by <xref ref-type="bibr" rid="B20">Hernández-Restrepo et al. (2020)</xref>. <italic><tp:taxon-name><tp:taxon-name-part taxon-name-part-type="genus" reg="Arthrographis">Arthrographis</tp:taxon-name-part> <tp:taxon-name-part taxon-name-part-type="species" reg="multiformispora">multiformispora</tp:taxon-name-part></tp:taxon-name></italic> Xin Li, Y.F. Han &amp; Z.Q. Liang was introduced by <xref ref-type="bibr" rid="B30">Li et al. (2022)</xref>, while some species were transferred to other genera (<xref ref-type="bibr" rid="B26">Kang et al. 2010</xref>; <xref ref-type="bibr" rid="B18">Giraldo et al. 2014</xref>). Currently, the genus <italic><tp:taxon-name><tp:taxon-name-part taxon-name-part-type="genus" reg="Arthrographis">Arthrographis</tp:taxon-name-part></tp:taxon-name></italic> includes 11 species in <xref ref-type="bibr" rid="B23">Index Fungorum (2025)</xref> (published on the Internet at <ext-link xmlns:xlink="http://www.w3.org/1999/xlink" xlink:href="http://www.indexfungorum.org" ext-link-type="uri" xlink:type="simple">http://www.indexfungorum.org</ext-link>, The Royal Botanic Gardens, Kew. [Retrieved 16 March 2026]).</p></tp:treatment-sec><ref-list><ref id="B8"><mixed-citation xmlns:xlink="http://www.w3.org/1999/xlink" xlink:type="simple">Cochet G (1939) Sur un nouveau champignon arthrospore (<italic><tp:taxon-name><tp:taxon-name-part taxon-name-part-type="genus">Arthrographis</tp:taxon-name-part> <tp:taxon-name-part taxon-name-part-type="species">langeronii</tp:taxon-name-part></tp:taxon-name></italic>) agent d’une onychomycose humaine n.g., n.sp. Annales de Parasitologie Humaine et Comparee 17: 98–101. <ext-link xlink:href="10.1051/parasite/1939-1940172097" ext-link-type="doi" xlink:type="simple">https://doi.org/10.1051/parasite/1939-1940172097</ext-link></mixed-citation></ref><ref id="B18"><mixed-citation xmlns:xlink="http://www.w3.org/1999/xlink" xlink:type="simple">Giraldo A, Gené J, Sutton DA, Madrid H, Cano J, Crous PW, Guarro J (2014) Phylogenetic circumscription of <italic><tp:taxon-name><tp:taxon-name-part taxon-name-part-type="genus">Arthrographis</tp:taxon-name-part></tp:taxon-name></italic> (<italic><tp:taxon-name><tp:taxon-name-part taxon-name-part-type="family">Eremomycetaceae</tp:taxon-name-part></tp:taxon-name></italic>, <italic><tp:taxon-name><tp:taxon-name-part taxon-name-part-type="class">Dothideomycetes</tp:taxon-name-part></tp:taxon-name></italic>). Persoonia-Molecular Phylogeny and Evolution of Fungi 32(1): 102–114. <ext-link xlink:href="10.3767/003158514X680207" ext-link-type="doi" xlink:type="simple">https://doi.org/10.3767/003158514X680207</ext-link></mixed-citation></ref><ref id="B30"><mixed-citation xmlns:xlink="http://www.w3.org/1999/xlink" xlink:type="simple">Li X, Zhang ZY, Chen WH, Liang JD, Huang JZ, Han YF, Liang ZQ (2022) A new species of <italic><tp:taxon-name><tp:taxon-name-part taxon-name-part-type="genus">Arthrographis</tp:taxon-name-part></tp:taxon-name></italic> (<italic><tp:taxon-name><tp:taxon-name-part taxon-name-part-type="family">Eremomycetaceae</tp:taxon-name-part></tp:taxon-name></italic>, <italic><tp:taxon-name><tp:taxon-name-part taxon-name-part-type="class">Dothideomycetes</tp:taxon-name-part></tp:taxon-name></italic>), from the soil in Guizhou, China. Phytotaxa 538(3): 175–181. <ext-link xlink:href="10.11646/phytotaxa.538.3.1" ext-link-type="doi" xlink:type="simple">https://doi.org/10.11646/phytotaxa.538.3.1</ext-link></mixed-citation></ref><ref id="B42"><mixed-citation xmlns:xlink="http://www.w3.org/1999/xlink" xlink:type="simple">Sigler L, Carmichael JW (1976) Taxonomy of <italic><tp:taxon-name><tp:taxon-name-part taxon-name-part-type="genus">Malbranchea</tp:taxon-name-part></tp:taxon-name></italic> and some other <italic><tp:taxon-name><tp:taxon-name-part taxon-name-part-type="order">Hyphomycetes</tp:taxon-name-part></tp:taxon-name></italic> with arthroconidia. Mycotaxon 4: 349–488. <ext-link xlink:href="10.5962/p.417732" ext-link-type="doi" xlink:type="simple">https://doi.org/10.5962/p.417732</ext-link></mixed-citation></ref><ref id="B20"><mixed-citation xmlns:xlink="http://www.w3.org/1999/xlink" xlink:type="simple">Hernández-Restrepo M, Giraldo A, Van Doorn R, Wingfield MJ, Groenewald JZ, Barreto RW, Colmán AA, Mansur PSC, Crous PW (2020) The Genera of <tp:taxon-name><tp:taxon-name-part taxon-name-part-type="kingdom">Fungi</tp:taxon-name-part></tp:taxon-name>–G6: <italic><tp:taxon-name><tp:taxon-name-part taxon-name-part-type="genus">Arthrographis</tp:taxon-name-part></tp:taxon-name></italic>, <italic><tp:taxon-name><tp:taxon-name-part taxon-name-part-type="genus">Kramasamuha</tp:taxon-name-part></tp:taxon-name></italic>, <italic><tp:taxon-name><tp:taxon-name-part taxon-name-part-type="genus">Melnikomyces</tp:taxon-name-part></tp:taxon-name></italic>, <italic><tp:taxon-name><tp:taxon-name-part taxon-name-part-type="genus">Thysanorea</tp:taxon-name-part></tp:taxon-name></italic>, and <italic><tp:taxon-name><tp:taxon-name-part taxon-name-part-type="genus">Verruconis</tp:taxon-name-part></tp:taxon-name></italic>. Fungal Systematics and Evolution 6(1): 1–24. <ext-link xlink:href="10.3114/fuse.2020.06.01" ext-link-type="doi" xlink:type="simple">https://doi.org/10.3114/fuse.2020.06.01</ext-link></mixed-citation></ref><ref id="B26"><mixed-citation xmlns:xlink="http://www.w3.org/1999/xlink" xlink:type="simple">Kang HJ, Sigler L, Lee J, Gibas CF, Yun SH, Lee YW (2010) <italic><tp:taxon-name><tp:taxon-name-part taxon-name-part-type="genus">Xylogone</tp:taxon-name-part> <tp:taxon-name-part taxon-name-part-type="species">ganodermophthora</tp:taxon-name-part></tp:taxon-name></italic> sp. nov., an ascomycetous pathogen causing yellow rot on cultivated mushroom <italic><tp:taxon-name><tp:taxon-name-part taxon-name-part-type="genus">Ganoderma</tp:taxon-name-part> <tp:taxon-name-part taxon-name-part-type="species">lucidum</tp:taxon-name-part></tp:taxon-name></italic> in Korea. Mycologia 102: 1167–1184. <ext-link xlink:href="10.3852/09-304" ext-link-type="doi" xlink:type="simple">https://doi.org/10.3852/09-304</ext-link></mixed-citation></ref><ref id="B23"><mixed-citation xmlns:xlink="http://www.w3.org/1999/xlink" xlink:type="simple">Index Fungorum (2025) Global database and nomenclatural reference for fungal names. The Royal Botanic Gardens, Kew. <ext-link xlink:href="http://www.indexfungorum.org" ext-link-type="uri" xlink:type="simple">http://www.indexfungorum.org</ext-link></mixed-citation></ref></ref-list></tp:taxon-treatment>
