# Supplementary material for: Three new species (Coniochaetales, Eremomycetales, Spiromycetales) isolated from rhizosphere soil of tea plant (Camellia sinensis) in Guizhou, China
Source: MycoKeys. 2026 Jun 10;134:1–25. doi: 10.3897/mycokeys.134.186271 (PMC13276500; doi:10.3897/mycokeys.134.186271)
Supplement: XML Treatment for Arthrographis guizhouensis [file mycokeys.134.186271-treatment9.xml]

<!DOCTYPE tp:taxon-treatment
  PUBLIC "-//TaxonX//DTD Taxonomic Treatment Publishing DTD v0 20100105//EN" "tax-treatment-NSO.dtd">
<tp:taxon-treatment xmlns:tp="http://www.plazi.org/taxpub"><tp:treatment-meta><kwd-group><label>Taxon classification</label><kwd>
                  <named-content content-type="kingdom">Fungi</named-content>
                </kwd><kwd>
                  <named-content content-type="order">Eremomycetales</named-content>
                </kwd><kwd>
                  <named-content content-type="family">Eremomycetaceae</named-content>
                </kwd></kwd-group><mixed-citation publication-type="journal"><person-group><name><surname>Wang</surname><given-names>Hai-Yan</given-names></name><name><surname>Qu</surname><given-names>Hong-Qin</given-names></name><name><surname>Zhao</surname><given-names>Yu-Feng</given-names></name><name><surname>Song</surname><given-names>Ke-Yun</given-names></name><name><surname>Zhang</surname><given-names>Hai-Long</given-names></name><name><surname>Wang</surname><given-names>Yan-Ling</given-names></name><name><surname>Dong</surname><given-names>Chun-Bo</given-names></name><name><surname>Zhang</surname><given-names>Yan-Wei</given-names></name><name><surname>Chen</surname><given-names>Wan-Hao</given-names></name><name><surname>Han</surname><given-names>Yan-Feng</given-names></name></person-group><article-title>Three new species (<italic><tp:taxon-name><tp:taxon-name-part taxon-name-part-type="order" reg="Coniochaetales">Coniochaetales</tp:taxon-name-part></tp:taxon-name></italic>, <italic><tp:taxon-name><tp:taxon-name-part taxon-name-part-type="order" reg="Eremomycetales">Eremomycetales</tp:taxon-name-part></tp:taxon-name></italic>, <italic><tp:taxon-name><tp:taxon-name-part taxon-name-part-type="order" reg="Spiromycetales">Spiromycetales</tp:taxon-name-part></tp:taxon-name></italic>) isolated from rhizosphere soil of tea plant (<italic><tp:taxon-name><tp:taxon-name-part taxon-name-part-type="genus" reg="Camellia">Camellia</tp:taxon-name-part> <tp:taxon-name-part taxon-name-part-type="species" reg="sinensis">sinensis</tp:taxon-name-part></tp:taxon-name></italic>) in Guizhou, China</article-title><source>MycoKeys</source><day>10</day><month>06</month><year>2026</year><volume>134</volume><fpage>1</fpage><lpage>25</lpage><pub-id pub-id-type="doi">10.3897/mycokeys.134.186271</pub-id></mixed-citation></tp:treatment-meta><tp:nomenclature><tp:taxon-name><object-id xmlns:xlink="http://www.w3.org/1999/xlink" content-type="arpha" xlink:type="simple">B0201324-70BB-51CD-8293-D747E23FAF34</object-id>
                        		<tp:taxon-name-part taxon-name-part-type="genus" reg="Arthrographis">Arthrographis</tp:taxon-name-part> <tp:taxon-name-part taxon-name-part-type="species" reg="guizhouensis">guizhouensis</tp:taxon-name-part>
                        	
                        		<object-id xmlns:xlink="http://www.w3.org/1999/xlink" content-type="mycobank" xlink:type="simple">862139</object-id>
                        	</tp:taxon-name><tp:taxon-authority>H.Y. Wang &amp; Y.F. Han</tp:taxon-authority><tp:taxon-status xmlns:xlink="http://www.w3.org/1999/xlink" xlink:type="simple">sp. nov.</tp:taxon-status><xref ref-type="fig" rid="F6">Fig. 6</xref></tp:nomenclature><tp:treatment-sec sec-type="Etymology"><title>Etymology.</title><p>The epithet “guizhouensis” refers to the locality, Guizhou Province, where the type was isolated and collected.</p></tp:treatment-sec><tp:treatment-sec sec-type="Type"><title>Type.</title><p>China • Guizhou Province, Tongren City, Tea Garden (<named-content xmlns:xlink="http://www.w3.org/1999/xlink" content-type="dwc:verbatimCoordinates" xlink:type="simple">28°02'47"N, 108°33'41"E</named-content>), rhizosphere soil of tea plant, April 2025, Haiyan Wang, ex-type culture GZUIFR25.211, dried holotype <named-content xmlns:xlink="http://www.w3.org/1999/xlink" content-type="dwc:institutional_code" xlink:title="Guizhou Agricultural College" xlink:href="https://scientific-collections.gbif.org/institution/6a7167fe-8426-4897-b52d-dec9df8345dc" xlink:type="simple">GZAC</named-content> 25.211.</p></tp:treatment-sec><tp:treatment-sec sec-type="Description"><title>Description.</title><p>Rhizosphere fungi associated with the tea plant. The fungus sporulated on <abbrev xmlns:xlink="http://www.w3.org/1999/xlink" xlink:title="potato dextrose agar" xlink:type="simple">PDA</abbrev> medium after 14 days of incubation at 25 °C. <bold><italic>Vegetative hyphae</italic></bold> septate, hyaline, thick-walled, simple to branched, 1.0–4.0 μm wide. <bold><italic>Conidiophores</italic></bold> reduced to conidiogenous hyphae. <bold><italic>Conidiogenous hyphae</italic></bold> hyaline, smooth-walled, mostly erect, clavate, aseptate, simple or unbranched, up to 40.0 μm long, forming arthroconidia from the top to the base. <bold><italic>Arthrospores</italic></bold> in single or branched chains, or solitary, unicellular, arising from conidiogenous hyphae or vegetative hyphae, abundant, hyaline, smooth-walled, ovoid and elliptical, lateral, terminal, 2.5–9.0 × 2.5–5.0 μm (av. 4.71 × 3.30 μm, <italic>n</italic> = 30). <bold><italic>Chlamydospores</italic></bold> globose or subglobose, smooth, abundant, unicellular, thick-walled, 5.0–9.0 μm.</p><fig id="F6" position="float" orientation="portrait"><object-id xmlns:xlink="http://www.w3.org/1999/xlink" content-type="doi" xlink:type="simple">10.3897/mycokeys.134.186271.figure6</object-id><object-id xmlns:xlink="http://www.w3.org/1999/xlink" content-type="arpha" xlink:type="simple">D56D34A2-57A6-5F17-B059-696E87F54974</object-id><label>Figure 6.</label><caption><p>Morphological characteristics of <italic><tp:taxon-name><tp:taxon-name-part taxon-name-part-type="genus" reg="Arthrographis">Arthrographis</tp:taxon-name-part> <tp:taxon-name-part taxon-name-part-type="species" reg="guizhouensis">guizhouensis</tp:taxon-name-part></tp:taxon-name></italic> (<named-content xmlns:xlink="http://www.w3.org/1999/xlink" content-type="dwc:institutional_code" xlink:title="Guizhou Agricultural College" xlink:href="https://scientific-collections.gbif.org/institution/6a7167fe-8426-4897-b52d-dec9df8345dc" xlink:type="simple">GZAC</named-content> 25.211, holotype). <bold>a–c</bold>. Front and reverse of colony on <abbrev xmlns:xlink="http://www.w3.org/1999/xlink" xlink:title="potato dextrose agar" xlink:type="simple">PDA</abbrev> (<bold>a</bold>), <abbrev xmlns:xlink="http://www.w3.org/1999/xlink" xlink:title="oatmeal agar" xlink:type="simple">OA</abbrev> (<bold>b</bold>), and <abbrev xmlns:xlink="http://www.w3.org/1999/xlink" xlink:title="malt extract agar" xlink:type="simple">MEA</abbrev> (<bold>c</bold>) after 14 d at 25 °C; <bold>d–f</bold>. Branched and unbranched conidiophores; <bold>g, h</bold>. Arthroconidia arising directly from the tip or middle of the hyphae; <bold>i</bold>. Chlamydospores. Scale bars: 10 mm (<bold>a–c</bold>); 10 μm (<bold>d–h</bold>); 20 μm (<bold>i</bold>).</p></caption><graphic xmlns:xlink="http://www.w3.org/1999/xlink" xlink:href="mycokeys-134-001-g006.jpg" id="oo_1675595.jpg" position="float" orientation="portrait" xlink:type="simple"><uri content-type="original_file" xlink:type="simple">https://binary.pensoft.net/fig/1675595</uri></graphic></fig></tp:treatment-sec><tp:treatment-sec sec-type="Sexual morph"><title>Sexual morph.</title><p>Not observed.</p></tp:treatment-sec><tp:treatment-sec sec-type="Culture characteristics"><title>Culture characteristics.</title><p>Colony on <abbrev xmlns:xlink="http://www.w3.org/1999/xlink" xlink:title="potato dextrose agar" xlink:type="simple">PDA</abbrev>, after 14 days of incubation at 25 °C, reaching up 20–25 mm diam., thick, short villiform, radial mycelium, fleshcolor at the center, creamy white at the edge, exudates and diffusible pigments absent, reverse creamy white, regular in the margin; Colony on <abbrev xmlns:xlink="http://www.w3.org/1999/xlink" xlink:title="malt extract agar" xlink:type="simple">MEA</abbrev>, reaching up 20–25 mm diam., villiform, moist, creamy white at the center, pale brown at the edge, exudates and diffusible pigments absent, reverse pale brown, regular in the margin; Colony on <abbrev xmlns:xlink="http://www.w3.org/1999/xlink" xlink:title="oatmeal agar" xlink:type="simple">OA</abbrev>, reaching up 20–25 mm diam., thin, fluffy, flocculence, gray white, damp marks, reverse gray white, irregular in the margin.</p></tp:treatment-sec><tp:treatment-sec sec-type="Additional specimens examined"><title>Additional specimens examined.</title><p>China • Guizhou Province, Tongren City, Tea Garden (<named-content xmlns:xlink="http://www.w3.org/1999/xlink" content-type="dwc:verbatimCoordinates" xlink:type="simple">28°02'47"N, 108°33'41"E</named-content>), rhizosphere soil of tea plant, April 2025, living cultures GZUIFR25.212; <italic>ibids</italic>., GZUIFR25.213, GZUIFR25.214.</p></tp:treatment-sec><tp:treatment-sec sec-type="Notes"><title>Notes.</title><p>BLASTn analysis with the <abbrev xmlns:xlink="http://www.w3.org/1999/xlink" xlink:title="internal transcribed spacers" xlink:type="simple">ITS</abbrev> sequences of <italic><tp:taxon-name><tp:taxon-name-part taxon-name-part-type="genus" reg="Arthrographis">Arthrographis</tp:taxon-name-part> <tp:taxon-name-part taxon-name-part-type="species" reg="guizhouensis">guizhouensis</tp:taxon-name-part></tp:taxon-name></italic> showed similarity to <italic><tp:taxon-name><tp:taxon-name-part taxon-name-part-type="genus" reg="Arthrographis">A.</tp:taxon-name-part> <tp:taxon-name-part taxon-name-part-type="species" reg="kalrae">kalrae</tp:taxon-name-part></tp:taxon-name></italic> with a percent similarity of 96.23% without gaps. The analysis with <abbrev xmlns:xlink="http://www.w3.org/1999/xlink" xlink:title="28S nrRNA locus" xlink:type="simple">LSU</abbrev> sequences of <italic><tp:taxon-name><tp:taxon-name-part taxon-name-part-type="genus" reg="Arthrographis">A.</tp:taxon-name-part> <tp:taxon-name-part taxon-name-part-type="species" reg="guizhouensis">guizhouensis</tp:taxon-name-part></tp:taxon-name></italic> showed similarity to <italic><tp:taxon-name><tp:taxon-name-part taxon-name-part-type="genus" reg="Arthrographis">A.</tp:taxon-name-part> <tp:taxon-name-part taxon-name-part-type="species" reg="curvata">curvata</tp:taxon-name-part></tp:taxon-name></italic> with a percent similarity of 99.03% without gaps, and the analysis with <abbrev xmlns:xlink="http://www.w3.org/1999/xlink" xlink:title="actin gene" xlink:type="simple">ACT</abbrev> sequences of <italic><tp:taxon-name><tp:taxon-name-part taxon-name-part-type="genus" reg="Arthrographis">A.</tp:taxon-name-part> <tp:taxon-name-part taxon-name-part-type="species" reg="guizhouensis">guizhouensis</tp:taxon-name-part></tp:taxon-name></italic> showed similarity to <italic><tp:taxon-name><tp:taxon-name-part taxon-name-part-type="genus" reg="Arthrographis">A.</tp:taxon-name-part> <tp:taxon-name-part taxon-name-part-type="species" reg="kalrae">kalrae</tp:taxon-name-part></tp:taxon-name></italic> with a percent similarity of 96.10% with 4 gaps. Phylogenetically, the four strains (<named-content xmlns:xlink="http://www.w3.org/1999/xlink" content-type="dwc:institutional_code" xlink:title="Guizhou Agricultural College" xlink:href="https://scientific-collections.gbif.org/institution/6a7167fe-8426-4897-b52d-dec9df8345dc" xlink:type="simple">GZUIFR</named-content> 25.211, <named-content xmlns:xlink="http://www.w3.org/1999/xlink" content-type="dwc:institutional_code" xlink:title="Guizhou Agricultural College" xlink:href="https://scientific-collections.gbif.org/institution/6a7167fe-8426-4897-b52d-dec9df8345dc" xlink:type="simple">GZUIFR</named-content> 25.212, <named-content xmlns:xlink="http://www.w3.org/1999/xlink" content-type="dwc:institutional_code" xlink:title="Guizhou Agricultural College" xlink:href="https://scientific-collections.gbif.org/institution/6a7167fe-8426-4897-b52d-dec9df8345dc" xlink:type="simple">GZUIFR</named-content> 25.213, and <named-content xmlns:xlink="http://www.w3.org/1999/xlink" content-type="dwc:institutional_code" xlink:title="Guizhou Agricultural College" xlink:href="https://scientific-collections.gbif.org/institution/6a7167fe-8426-4897-b52d-dec9df8345dc" xlink:type="simple">GZUIFR</named-content> 25.214) of the new species formed a monophyletic subclade with a high support value (1.00 BYPP and 99% MLBS; Fig. <xref ref-type="fig" rid="F3">3</xref>) and had a close relationship with <italic><tp:taxon-name><tp:taxon-name-part taxon-name-part-type="genus" reg="Arthrographis">A.</tp:taxon-name-part> <tp:taxon-name-part taxon-name-part-type="species" reg="grakistii">grakistii</tp:taxon-name-part></tp:taxon-name></italic> Giraldo López &amp; Hern.-Restr. and <italic><tp:taxon-name><tp:taxon-name-part taxon-name-part-type="genus" reg="Arthrographis">A.</tp:taxon-name-part> <tp:taxon-name-part taxon-name-part-type="species" reg="longispora">longispora</tp:taxon-name-part></tp:taxon-name></italic> A. Giraldo, Deanna A. Sutton, Cano &amp; Guarro. However, they were obviously different in morphological characteristics. <italic><tp:taxon-name><tp:taxon-name-part taxon-name-part-type="genus" reg="Arthrographis">Arthrographis</tp:taxon-name-part> <tp:taxon-name-part taxon-name-part-type="species" reg="guizhouensis">guizhouensis</tp:taxon-name-part></tp:taxon-name></italic> does not produce conidiophores or has conidiophores reduced to conidiogenous hyphae, has solitary or branched chains, ovoid and elliptical arthrospores from conidiogenous hyphae or vegetative hyphae, and has no synasexual morph, which can be distinguished from <italic><tp:taxon-name><tp:taxon-name-part taxon-name-part-type="genus" reg="Arthrographis">A.</tp:taxon-name-part> <tp:taxon-name-part taxon-name-part-type="species" reg="longispora">longispora</tp:taxon-name-part></tp:taxon-name></italic> and <italic><tp:taxon-name><tp:taxon-name-part taxon-name-part-type="genus" reg="Arthrographis">A.</tp:taxon-name-part> <tp:taxon-name-part taxon-name-part-type="species" reg="grakistii">grakistii</tp:taxon-name-part></tp:taxon-name></italic>. <italic><tp:taxon-name><tp:taxon-name-part taxon-name-part-type="genus" reg="Arthrographis">Arthrographis</tp:taxon-name-part> <tp:taxon-name-part taxon-name-part-type="species" reg="longispora">longispora</tp:taxon-name-part></tp:taxon-name></italic> has cylindrical arthroconidia with truncate or rounded ends (<xref ref-type="bibr" rid="B18">Giraldo et al. 2014</xref>). <italic><tp:taxon-name><tp:taxon-name-part taxon-name-part-type="genus" reg="Arthrographis">Arthrographis</tp:taxon-name-part> <tp:taxon-name-part taxon-name-part-type="species" reg="grakistii">grakistii</tp:taxon-name-part></tp:taxon-name></italic> has semi-macronematous or micronematous conidiophores and cylindrical or cuboid arthroconidia (<xref ref-type="bibr" rid="B20">Hernández-Restrepo et al. 2020</xref>). Therefore, <italic><tp:taxon-name><tp:taxon-name-part taxon-name-part-type="genus" reg="Arthrographis">Arthrographis</tp:taxon-name-part> <tp:taxon-name-part taxon-name-part-type="species" reg="guizhouensis">guizhouensis</tp:taxon-name-part></tp:taxon-name></italic> is introduced as a new species.</p></tp:treatment-sec><tp:treatment-sec><!--Section generated to contain objects referenced in tp:taxon-treatment.--><fig id="F3" position="float" orientation="portrait"><object-id xmlns:xlink="http://www.w3.org/1999/xlink" content-type="doi" xlink:type="simple">10.3897/mycokeys.134.186271.figure3</object-id><object-id xmlns:xlink="http://www.w3.org/1999/xlink" content-type="arpha" xlink:type="simple">AEE54613-88A2-575F-9E8F-5A3B8D435719</object-id><label>Figure 3.</label><caption><p>Phylogenetic tree of <italic><tp:taxon-name><tp:taxon-name-part taxon-name-part-type="genus" reg="Arthrographis">Arthrographis</tp:taxon-name-part></tp:taxon-name></italic> constructed from <abbrev xmlns:xlink="http://www.w3.org/1999/xlink" xlink:title="maximum likelihood" xlink:type="simple">ML</abbrev> analyses of a combined <abbrev xmlns:xlink="http://www.w3.org/1999/xlink" xlink:title="actin gene" xlink:type="simple">ACT</abbrev>, <abbrev xmlns:xlink="http://www.w3.org/1999/xlink" xlink:title="internal transcribed spacers" xlink:type="simple">ITS</abbrev>, and <abbrev xmlns:xlink="http://www.w3.org/1999/xlink" xlink:title="28S nrRNA locus" xlink:type="simple">LSU</abbrev> sequence dataset. <abbrev xmlns:xlink="http://www.w3.org/1999/xlink" xlink:title="maximum likelihood" xlink:type="simple">ML</abbrev> bootstrap values ≥ 50% and <abbrev xmlns:xlink="http://www.w3.org/1999/xlink" xlink:title="Bayesian inference" xlink:type="simple">BI</abbrev> posterior probabilities ≥ 0.70 are given at the nodes (MLBS/BYPP). “–” indicates the absence of statistical support. The tree is rooted to <italic><tp:taxon-name><tp:taxon-name-part taxon-name-part-type="genus" reg="Eremomyces">Eremomyces</tp:taxon-name-part> <tp:taxon-name-part taxon-name-part-type="species" reg="bilateralis">bilateralis</tp:taxon-name-part></tp:taxon-name></italic> and <italic><tp:taxon-name><tp:taxon-name-part taxon-name-part-type="genus" reg="Rhexothecium">Rhexothecium</tp:taxon-name-part> <tp:taxon-name-part taxon-name-part-type="species" reg="globosum">globosum</tp:taxon-name-part></tp:taxon-name></italic>. Ex-type strains are indicated by “T” after the strain number, and the new species is indicated in blue bold.</p></caption><graphic xmlns:xlink="http://www.w3.org/1999/xlink" xlink:href="mycokeys-134-001-g003.jpg" id="oo_1675592.jpg" position="float" orientation="portrait" xlink:type="simple"><uri content-type="original_file" xlink:type="simple">https://binary.pensoft.net/fig/1675592</uri></graphic></fig></tp:treatment-sec><ref-list><ref id="B18"><mixed-citation xmlns:xlink="http://www.w3.org/1999/xlink" xlink:type="simple">Giraldo A, Gené J, Sutton DA, Madrid H, Cano J, Crous PW, Guarro J (2014) Phylogenetic circumscription of <italic><tp:taxon-name><tp:taxon-name-part taxon-name-part-type="genus">Arthrographis</tp:taxon-name-part></tp:taxon-name></italic> (<italic><tp:taxon-name><tp:taxon-name-part taxon-name-part-type="family">Eremomycetaceae</tp:taxon-name-part></tp:taxon-name></italic>, <italic><tp:taxon-name><tp:taxon-name-part taxon-name-part-type="class">Dothideomycetes</tp:taxon-name-part></tp:taxon-name></italic>). Persoonia-Molecular Phylogeny and Evolution of Fungi 32(1): 102–114. <ext-link xlink:href="10.3767/003158514X680207" ext-link-type="doi" xlink:type="simple">https://doi.org/10.3767/003158514X680207</ext-link></mixed-citation></ref><ref id="B20"><mixed-citation xmlns:xlink="http://www.w3.org/1999/xlink" xlink:type="simple">Hernández-Restrepo M, Giraldo A, Van Doorn R, Wingfield MJ, Groenewald JZ, Barreto RW, Colmán AA, Mansur PSC, Crous PW (2020) The Genera of <tp:taxon-name><tp:taxon-name-part taxon-name-part-type="kingdom">Fungi</tp:taxon-name-part></tp:taxon-name>–G6: <italic><tp:taxon-name><tp:taxon-name-part taxon-name-part-type="genus">Arthrographis</tp:taxon-name-part></tp:taxon-name></italic>, <italic><tp:taxon-name><tp:taxon-name-part taxon-name-part-type="genus">Kramasamuha</tp:taxon-name-part></tp:taxon-name></italic>, <italic><tp:taxon-name><tp:taxon-name-part taxon-name-part-type="genus">Melnikomyces</tp:taxon-name-part></tp:taxon-name></italic>, <italic><tp:taxon-name><tp:taxon-name-part taxon-name-part-type="genus">Thysanorea</tp:taxon-name-part></tp:taxon-name></italic>, and <italic><tp:taxon-name><tp:taxon-name-part taxon-name-part-type="genus">Verruconis</tp:taxon-name-part></tp:taxon-name></italic>. Fungal Systematics and Evolution 6(1): 1–24. <ext-link xlink:href="10.3114/fuse.2020.06.01" ext-link-type="doi" xlink:type="simple">https://doi.org/10.3114/fuse.2020.06.01</ext-link></mixed-citation></ref></ref-list></tp:taxon-treatment>
